# Supplementary material for: Genome-wide identification and characterization of AP2/ERF gene superfamily during flower development in Actinidia eriantha
Source: BMC Genomics. 2022 Sep 13;23:650. doi: 10.1186/s12864-022-08871-4 (PMC9469511; doi:10.1186/s12864-022-08871-4)
Supplement: Supplementary file 2 — Additional file 2: Table S2. The detailed information of exited AP2 domain in listed AP2/ERF genes in this study. [file 12864_2022_8871_MOESM2_ESM.xlsx]

## Sheet: S2
Table S2. The detailed information of exited AP2 domain in listed genes in this study.
Species	Gene ID	Hmm acc	Hmm name	Alignment start	Alignment end	Envelope start	Envolope end	Hmm start	Hmm end	Hmm length	Bit score	Individual E-value	Conditional E-value
Actinidia eriantha	AeAP2/ERF001	PF00847.20	AP2	71	127	71	129	1	52	54	44.96	9.6e-12	5.3e-16
	AeAP2/ERF002	PF00847.20	AP2	210	257	208	259	3	52	54	41.91	8.6e-11	4.8e-15
	AeAP2/ERF003	PF00847.20	AP2	62	139	61	140	2	53	54	34.92	1.3e-08	7.3e-13
	AeAP2/ERF004	PF00847.20	AP2	95	144	94	145	2	53	54	44.23	1.6e-11	9e-16
	AeAP2/ERF005	PF00847.20	AP2	272	316	271	316	8	53	54	24.44	2.5e-05	1.4e-09
	AeAP2/ERF006	PF00847.20	AP2	237	287	237	288	1	53	54	33.93	2.7e-08	1.5e-12
	AeAP2/ERF007	PF00847.20	AP2	12	61	11	62	2	53	54	44.26	1.6e-11	8.9e-16
	AeAP2/ERF008	PF00847.20	AP2	129	178	128	179	2	53	54	49.24	4.4e-13	2.5e-17
	AeAP2/ERF009	PF00847.20	AP2	147	197	146	198	2	53	54	29.88	4.9e-07	2.7e-11
	AeAP2/ERF010	PF00847.20	AP2	91	141	91	142	1	53	54	53.69	1.8e-14	1e-18
	AeAP2/ERF011	PF00847.20	AP2	45	95	44	95	2	54	54	41.11	1.5e-10	8.5e-15
	AeAP2/ERF012	PF00847.20	AP2	25	65	18	65	14	54	54	22.02	0.00014	7.8e-09
	AeAP2/ERF013	PF00847.20	AP2	10	61	9	61	2	54	54	56.1	3.2e-15	1.8e-19
	AeAP2/ERF014	PF00847.20	AP2	87	134	85	135	3	53	54	34.04	2.5e-08	1.4e-12
	AeAP2/ERF015	PF00847.20	AP2	178	228	177	229	2	53	54	53.94	1.5e-14	8.3e-19
	AeAP2/ERF016	PF00847.20	AP2	155	205	154	206	2	53	54	46.87	2.4e-12	1.3e-16
	AeAP2/ERF017	PF00847.20	AP2	91	141	91	142	1	53	54	52.97	3e-14	1.7e-18
	AeAP2/ERF018	PF00847.20	AP2	43	87	42	93	2	48	54	39.97	3.5e-10	1.9e-14
	AeAP2/ERF019	PF00847.20	AP2	68	118	68	119	1	53	54	51.27	1e-13	5.7e-18
	AeAP2/ERF020	PF00847.20	AP2	124	174	123	175	2	53	54	51.02	1.2e-13	6.8e-18
		PF00847.20	AP2	366	416	365	417	2	53	54	43.38	3e-11	1.7e-15
	AeAP2/ERF021	PF00847.20	AP2	21	77	21	78	1	53	54	32.42	7.9e-08	4.4e-12
	AeAP2/ERF022	PF00847.20	AP2	34	83	33	84	2	53	54	50.44	1.9e-13	1e-17
	AeAP2/ERF023	PF00847.20	AP2	28	76	26	77	3	53	54	40.05	3.3e-10	1.8e-14
	AeAP2/ERF024	PF00847.20	AP2	63	112	61	112	3	53	54	37.53	2e-09	1.1e-13
	AeAP2/ERF025	PF00847.20	AP2	170	218	168	219	3	53	54	52.04	5.9e-14	3.3e-18
	AeAP2/ERF026	PF00847.20	AP2	668	709	666	714	3	46	54	33.71	3.1e-08	3.5e-12
	AeAP2/ERF027	PF00847.20	AP2	233	282	232	283	2	53	54	49.94	2.7e-13	1.5e-17
	AeAP2/ERF028	PF00847.20	AP2	45	94	44	95	2	53	54	51.22	1.1e-13	5.9e-18
	AeAP2/ERF029	PF00847.20	AP2	215	265	214	266	2	53	54	44.41	1.4e-11	1.6e-15
	AeAP2/ERF030	PF00847.20	AP2	31	77	27	78	5	53	54	40.5	2.4e-10	1.3e-14
	AeAP2/ERF031	PF00847.20	AP2	57	113	57	114	1	53	54	33.74	3e-08	1.7e-12
		PF00847.20	AP2	177	221	176	222	8	53	54	38.84	7.8e-10	4.4e-14
	AeAP2/ERF032	PF00847.20	AP2	162	196	162	198	1	38	54	20.65	0.00037	2.1e-08
	AeAP2/ERF033	PF00847.20	AP2	153	203	153	204	1	53	54	38.19	1.2e-09	6.9e-14
	AeAP2/ERF034	PF00847.20	AP2	11	60	10	61	2	53	54	51.42	9.2e-14	5.1e-18
	AeAP2/ERF035	PF00847.20	AP2	52	102	52	102	1	53	54	41.9	8.7e-11	4.8e-15
	AeAP2/ERF036	PF00847.20	AP2	126	175	125	176	2	53	54	43.87	2.1e-11	1.2e-15
	AeAP2/ERF037	PF00847.20	AP2	87	137	86	137	2	54	54	46.52	3.1e-12	1.7e-16
	AeAP2/ERF038	PF00847.20	AP2	71	121	70	122	2	53	54	45.64	5.9e-12	3.3e-16
	AeAP2/ERF039	PF00847.20	AP2	69	119	68	120	2	53	54	39	7e-10	3.9e-14
		PF00847.20	AP2	257	307	256	308	2	53	54	43.63	2.5e-11	1.4e-15
		PF00847.20	AP2	422	465	421	466	10	53	54	22	0.00014	7.9e-09
	AeAP2/ERF040	PF00847.20	AP2	3	47	2	53	2	48	54	33.98	2.6e-08	1.4e-12
	AeAP2/ERF041	PF00847.20	AP2	97	146	96	147	2	53	54	51.57	8.3e-14	4.6e-18
	AeAP2/ERF042	PF00847.20	AP2	45	95	45	96	1	53	54	45.68	5.7e-12	3.2e-16
	AeAP2/ERF043	PF00847.20	AP2	32	83	32	84	1	53	54	46.39	3.4e-12	1.9e-16
	AeAP2/ERF044	PF00847.20	AP2	238	288	238	289	1	53	54	32.36	8.2e-08	4.6e-12
	AeAP2/ERF045	PF00847.20	AP2	73	129	73	131	1	52	54	40.86	1.8e-10	1e-14
	AeAP2/ERF046	PF00847.20	AP2	215	262	213	264	3	52	54	43.9	2e-11	1.1e-15
	AeAP2/ERF047	PF00847.20	AP2	32	83	32	84	1	53	54	46.39	3.4e-12	1.9e-16
	AeAP2/ERF048	PF00847.20	AP2	51	101	51	102	1	53	54	46.77	2.6e-12	1.4e-16
	AeAP2/ERF049	PF00847.20	AP2	81	124	79	125	9	53	54	34.92	1.3e-08	7.3e-13
	AeAP2/ERF050	PF00847.20	AP2	264	320	264	321	1	53	54	34.39	1.9e-08	1.1e-12
	AeAP2/ERF051	PF00847.20	AP2	143	192	143	192	1	53	54	35.46	8.9e-09	5e-13
		PF00847.20	AP2	235	285	235	286	1	53	54	33.9	2.7e-08	1.5e-12
	AeAP2/ERF052	PF00847.20	AP2	300	346	297	346	6	53	54	28.69	1.2e-06	6.4e-11
	AeAP2/ERF053	PF00847.20	AP2	93	142	91	142	3	54	54	49.8	2.9e-13	1.6e-17
	AeAP2/ERF054	PF00847.20	AP2	82	129	79	130	4	53	54	45.82	5.2e-12	2.9e-16
	AeAP2/ERF055	PF00847.20	AP2	148	197	147	198	2	53	54	57.02	1.6e-15	9.1e-20
	AeAP2/ERF056	PF00847.20	AP2	162	211	161	212	2	53	54	49.97	2.6e-13	1.5e-17
	AeAP2/ERF057	PF00847.20	AP2	41	90	40	91	2	53	54	51.72	7.4e-14	4.1e-18
	AeAP2/ERF058	PF00847.20	AP2	164	213	163	214	2	53	54	51.92	6.4e-14	3.6e-18
	AeAP2/ERF059	PF00847.20	AP2	15	66	15	66	1	54	54	48.56	7.2e-13	4e-17
	AeAP2/ERF060	PF00847.20	AP2	6	41	5	42	2	40	54	26.08	7.6e-06	4.2e-10
	AeAP2/ERF061	PF00847.20	AP2	109	158	108	159	2	53	54	49.52	3.6e-13	2e-17
	AeAP2/ERF062	PF00847.20	AP2	6	51	5	56	2	49	54	41.91	8.6e-11	4.8e-15
	AeAP2/ERF063	PF00847.20	AP2	147	197	147	198	1	53	54	39.28	5.7e-10	3.2e-14
	AeAP2/ERF064	PF00847.20	AP2	46	95	46	97	1	52	54	48.46	7.7e-13	4.3e-17
	AeAP2/ERF065	PF00847.20	AP2	64	119	63	120	2	53	54	33.74	3e-08	1.7e-12
	AeAP2/ERF066	PF00847.20	AP2	32	83	32	84	1	53	54	47.99	1.1e-12	6.1e-17
	AeAP2/ERF067	PF00847.20	AP2	25	75	25	76	1	53	54	48.65	6.7e-13	3.8e-17
	AeAP2/ERF068	PF00847.20	AP2	37	85	37	86	1	53	54	33.2	4.5e-08	5e-12
	AeAP2/ERF069	PF00847.20	AP2	50	99	49	99	2	53	54	41.1	1.5e-10	8.6e-15
	AeAP2/ERF070	PF00847.20	AP2	18	67	17	68	2	53	54	47.32	1.8e-12	9.8e-17
	AeAP2/ERF071	PF00847.20	AP2	17	66	15	67	3	53	54	49.02	5.2e-13	2.9e-17
	AeAP2/ERF072	PF00847.20	AP2	89	139	88	140	2	53	54	49.22	4.5e-13	2.5e-17
	AeAP2/ERF073	PF00847.20	AP2	17	66	15	67	3	53	54	49.02	5.2e-13	2.9e-17
	AeAP2/ERF074	PF00847.20	AP2	90	139	88	140	3	53	54	48.36	8.3e-13	4.6e-17
	AeAP2/ERF075	PF00847.20	AP2	181	230	181	230	1	53	54	36.62	3.8e-09	2.1e-13
		PF00847.20	AP2	273	323	273	324	1	53	54	21.82	0.00016	9e-09
	AeAP2/ERF076	PF00847.20	AP2	7	56	6	57	2	53	54	44.4	1.4e-11	8e-16
	AeAP2/ERF077	PF00847.20	AP2	7	67	6	68	2	53	54	26.56	5.3e-06	3e-10
	AeAP2/ERF078	PF00847.20	AP2	106	155	104	155	3	54	54	47.18	1.9e-12	1.1e-16
	AeAP2/ERF079	PF00847.20	AP2	128	177	127	178	2	53	54	44.22	1.6e-11	9.1e-16
	AeAP2/ERF080	PF00847.20	AP2	84	131	82	132	3	53	54	36.13	5.5e-09	3.1e-13
	AeAP2/ERF081	PF00847.20	AP2	236	286	236	287	1	53	54	48.92	5.5e-13	3.1e-17
	AeAP2/ERF082	PF00847.20	AP2	374	424	374	425	1	53	54	44.51	1.3e-11	7.4e-16
	AeAP2/ERF083	PF00847.20	AP2	45	95	45	96	1	53	54	41.38	1.3e-10	7e-15
	AeAP2/ERF084	PF00847.20	AP2	207	255	206	257	2	51	54	38.96	7.2e-10	4e-14
	AeAP2/ERF085	PF00847.20	AP2	82	132	81	133	2	53	54	53.02	2.9e-14	1.6e-18
		PF00847.20	AP2	415	456	414	462	2	43	54	27.41	2.9e-06	1.6e-10
	AeAP2/ERF086	PF00847.20	AP2	100	150	99	151	2	53	54	49.3	4.2e-13	2.3e-17
	AeAP2/ERF087	PF00847.20	AP2	24	65	21	66	13	53	54	27.33	3.1e-06	1.7e-10
		PF00847.20	AP2	341	391	340	392	2	53	54	52.26	5e-14	2.8e-18
	AeAP2/ERF088	PF00847.20	AP2	78	127	77	128	2	53	54	49.71	3.2e-13	1.8e-17
	AeAP2/ERF089	PF00847.20	AP2	146	189	145	193	2	50	54	26.4	6e-06	3.3e-10
	AeAP2/ERF090	PF00847.20	AP2	91	141	90	142	2	53	54	42.89	4.2e-11	2.4e-15
	AeAP2/ERF091	PF00847.20	AP2	153	196	152	196	2	46	54	43.26	3.2e-11	1.8e-15
	AeAP2/ERF092	PF00847.20	AP2	28	77	28	78	1	53	54	43.49	2.7e-11	1.5e-15
	AeAP2/ERF093	PF00847.20	AP2	34	85	34	86	1	53	54	47.41	1.6e-12	9.1e-17
	AeAP2/ERF094	PF00847.20	AP2	18	67	17	68	2	53	54	50.09	2.4e-13	1.3e-17
	AeAP2/ERF095	PF00847.20	AP2	46	94	46	96	1	51	54	45.84	5.1e-12	2.8e-16
	AeAP2/ERF096	PF00847.20	AP2	6	51	5	56	2	49	54	44.74	1.1e-11	6.3e-16
	AeAP2/ERF097	PF00847.20	AP2	7	56	6	57	2	53	54	45.41	6.9e-12	3.9e-16
	AeAP2/ERF098	PF00847.20	AP2	34	89	33	90	2	53	54	28.88	1e-06	5.6e-11
		PF00847.20	AP2	120	162	118	163	10	53	54	32.37	8.2e-08	4.5e-12
	AeAP2/ERF099	PF00847.20	AP2	21	70	20	71	2	53	54	46.75	2.7e-12	1.5e-16
	AeAP2/ERF100	PF00847.20	AP2	41	91	39	92	3	53	54	31.59	1.4e-07	1.6e-11
		PF00847.20	AP2	152	205	152	206	1	53	54	32.41	8e-08	8.9e-12
	AeAP2/ERF101	PF00847.20	AP2	207	257	206	258	2	53	54	51.7	7.5e-14	4.2e-18
	AeAP2/ERF102	PF00847.20	AP2	80	130	80	131	1	53	54	48.67	6.7e-13	3.7e-17
		PF00847.20	AP2	294	343	293	344	2	53	54	43.29	3.2e-11	1.8e-15
	AeAP2/ERF103	PF00847.20	AP2	126	175	125	176	2	53	54	42.35	6.3e-11	3.5e-15
	AeAP2/ERF104	PF00847.20	AP2	127	176	126	177	2	53	54	42.34	6.3e-11	3.5e-15
	AeAP2/ERF105	PF00847.20	AP2	179	224	176	225	7	53	54	27.82	2.2e-06	1.2e-10
	AeAP2/ERF106	PF00847.20	AP2	77	117	73	118	12	53	54	34.92	1.3e-08	7.3e-13
	AeAP2/ERF107	PF00847.20	AP2	63	106	60	106	10	54	54	32.05	1e-07	5.7e-12
	AeAP2/ERF108	PF00847.20	AP2	92	141	91	142	2	53	54	52.67	3.8e-14	2.1e-18
	AeAP2/ERF109	PF00847.20	AP2	72	117	71	122	2	49	54	45.43	6.8e-12	3.8e-16
	AeAP2/ERF110	PF00847.20	AP2	246	302	246	303	1	53	54	34.76	1.5e-08	8.2e-13
		PF00847.20	AP2	369	416	367	417	5	53	54	28.06	1.8e-06	1e-10
	AeAP2/ERF111	PF00847.20	AP2	109	158	108	159	2	53	54	35.87	6.6e-09	3.7e-13
	AeAP2/ERF112	PF00847.20	AP2	7	56	6	57	2	53	54	44.9	1e-11	5.6e-16
	AeAP2/ERF113	PF00847.20	AP2	6	55	5	56	2	53	54	44.82	1.1e-11	5.9e-16
	AeAP2/ERF114	PF00847.20	AP2	55	105	55	106	1	53	54	45.8	5.2e-12	2.9e-16
	AeAP2/ERF115	PF00847.20	AP2	29	79	29	80	1	53	54	42.68	4.9e-11	2.7e-15
	AeAP2/ERF116	PF00847.20	AP2	65	120	64	121	2	53	54	34.19	2.2e-08	1.2e-12
	AeAP2/ERF117	PF00847.20	AP2	40	89	39	90	2	53	54	51.1	1.2e-13	6.5e-18
	AeAP2/ERF118	PF00847.20	AP2	28	76	26	77	3	53	54	40.81	1.9e-10	1.1e-14
	AeAP2/ERF119	PF00847.20	AP2	32	88	32	89	1	53	54	36.63	3.8e-09	2.1e-13
		PF00847.20	AP2	136	178	132	178	10	53	54	26.25	6.7e-06	3.7e-10
	AeAP2/ERF120	PF00847.20	AP2	116	165	115	166	2	53	54	50.92	1.3e-13	7.3e-18
	AeAP2/ERF121	PF00847.20	AP2	56	105	55	106	2	53	54	51.22	1.1e-13	5.9e-18
	AeAP2/ERF122	PF00847.20	AP2	44	91	44	93	1	52	54	23.17	6.1e-05	6.8e-09
	AeAP2/ERF123	PF00847.20	AP2	217	272	216	273	2	53	54	33.84	2.8e-08	1.6e-12
		PF00847.20	AP2	316	366	315	367	2	53	54	37.71	1.8e-09	9.8e-14
	AeAP2/ERF124	PF00847.20	AP2	28	78	28	79	1	53	54	49.24	4.4e-13	2.5e-17
	AeAP2/ERF125	PF00847.20	AP2	82	134	81	134	2	54	54	36.17	5.3e-09	3e-13
	AeAP2/ERF126	PF00847.20	AP2	18	68	17	69	2	53	54	51.87	6.6e-14	3.7e-18
	AeAP2/ERF127	PF00847.20	AP2	95	144	94	145	2	53	54	50.53	1.7e-13	9.7e-18
	AeAP2/ERF128	PF00847.20	AP2	145	194	145	194	1	53	54	35.76	7.1e-09	4e-13
		PF00847.20	AP2	237	287	237	288	1	53	54	34.59	1.7e-08	9.3e-13
	AeAP2/ERF129	PF00847.20	AP2	49	100	49	100	1	54	54	41.82	9.2e-11	5.1e-15
	AeAP2/ERF130	PF00847.20	AP2	87	134	86	135	4	53	54	49.03	5.1e-13	2.9e-17
	AeAP2/ERF131	PF00847.20	AP2	76	132	75	132	2	54	54	32.36	8.2e-08	4.6e-12
		PF00847.20	AP2	171	219	170	219	4	53	54	26.36	6.2e-06	3.4e-10
	AeAP2/ERF132	PF00847.20	AP2	73	122	72	123	2	53	54	51.84	6.8e-14	3.8e-18
	AeAP2/ERF133	PF00847.20	AP2	51	97	48	98	5	53	54	41.43	1.2e-10	6.8e-15
	AeAP2/ERF134	PF00847.20	AP2	18	68	17	69	2	53	54	51.63	7.9e-14	4.4e-18
	AeAP2/ERF135	PF00847.20	AP2	22	73	21	73	2	54	54	53.68	1.8e-14	1e-18
	AeAP2/ERF136	PF00847.20	AP2	89	139	88	140	2	53	54	49.36	4e-13	2.3e-17
	AeAP2/ERF137	PF00847.20	AP2	28	78	28	79	1	53	54	49.01	5.2e-13	2.9e-17
	AeAP2/ERF138	PF00847.20	AP2	42	90	40	91	3	53	54	45.45	6.7e-12	3.8e-16
	AeAP2/ERF139	PF00847.20	AP2	275	325	275	326	1	53	54	34.27	2.1e-08	1.2e-12
	AeAP2/ERF140	PF00847.20	AP2	90	140	89	141	2	53	54	49.35	4.1e-13	2.3e-17
	AeAP2/ERF141	PF00847.20	AP2	186	230	184	235	3	49	54	33.45	3.8e-08	2.1e-12
	AeAP2/ERF142	PF00847.20	AP2	289	339	289	340	1	53	54	41.89	8.7e-11	4.8e-15
	AeAP2/ERF143	PF00847.20	AP2	7	56	6	57	2	53	54	43.55	2.6e-11	1.5e-15
	AeAP2/ERF144	PF00847.20	AP2	153	203	152	204	2	53	54	53.86	1.6e-14	8.9e-19
	AeAP2/ERF145	PF00847.20	AP2	41	91	41	92	1	53	54	47.6	1.4e-12	8e-17
	AeAP2/ERF146	PF00847.20	AP2	154	203	152	203	3	54	54	49.02	5.2e-13	2.9e-17
	AeAP2/ERF147	PF00847.20	AP2	119	168	118	169	2	53	54	50.39	1.9e-13	1.1e-17
	AeAP2/ERF148	PF00847.20	AP2	7	56	6	57	2	53	54	43.05	3.8e-11	2.1e-15
	AeAP2/ERF149	PF00847.20	AP2	44	99	43	100	2	53	54	31.33	1.7e-07	9.6e-12
		PF00847.20	AP2	131	176	127	177	7	53	54	36.34	4.7e-09	2.6e-13
	AeAP2/ERF150	PF00847.20	AP2	159	208	159	209	1	53	54	36.48	4.3e-09	2.4e-13
	AeAP2/ERF151	PF00847.20	AP2	122	176	120	177	3	53	54	31.64	1.4e-07	1.5e-11
	AeAP2/ERF152	PF00847.20	AP2	46	95	45	96	2	53	54	50.68	1.6e-13	8.7e-18
	AeAP2/ERF153	PF00847.20	AP2	78	127	77	128	2	53	54	49.83	2.9e-13	1.6e-17
	AeAP2/ERF154	PF00847.20	AP2	193	236	192	240	2	50	54	26.06	7.7e-06	4.3e-10
	AeAP2/ERF155	PF00847.20	AP2	123	178	122	179	2	53	54	34.27	2.1e-08	1.2e-12
	AeAP2/ERF156	PF00847.20	AP2	33	82	32	83	2	53	54	45.52	6.4e-12	3.6e-16
	AeAP2/ERF157	PF00847.20	AP2	45	94	44	95	2	53	54	53.72	1.8e-14	9.8e-19
	AeAP2/ERF158	PF00847.20	AP2	142	197	141	198	2	53	54	34.97	1.3e-08	7e-13
		PF00847.20	AP2	228	274	225	275	6	53	54	28.54	1.3e-06	7.2e-11
Actinidia chinensis	AcAP2/ERF001	PF00847.20	AP2	8	58	7	58	2	54	54	50.91	1.3e-13	7.4e-18
	AcAP2/ERF002	PF00847.20	AP2	58	108	57	109	2	53	54	57.58	1.1e-15	6.1e-20
	AcAP2/ERF003	PF00847.20	AP2	97	146	96	147	2	53	54	45.54	6.3e-12	3.5e-16
	AcAP2/ERF004	PF00847.20	AP2	180	227	178	229	3	52	54	44.11	1.8e-11	9.8e-16
	AcAP2/ERF005	PF00847.20	AP2	66	122	66	124	1	52	54	41.58	1.1e-10	6.1e-15
	AcAP2/ERF006	PF00847.20	AP2	125	174	125	175	1	53	54	35.12	1.1e-08	6.3e-13
		PF00847.20	AP2	217	267	217	268	1	53	54	32.77	6.1e-08	3.4e-12
	AcAP2/ERF007	PF00847.20	AP2	497	548	497	549	1	53	54	44.34	1.5e-11	1.7e-15
	AcAP2/ERF008	PF00847.20	AP2	27	77	27	78	1	53	54	46.04	4.4e-12	2.5e-16
	AcAP2/ERF009	PF00847.20	AP2	99	138	88	138	13	53	54	33.15	4.7e-08	2.6e-12
	AcAP2/ERF010	PF00847.20	AP2	44	102	43	103	2	53	54	40.07	3.2e-10	1.8e-14
		PF00847.20	AP2	137	179	135	180	10	53	54	32.26	8.8e-08	4.9e-12
	AcAP2/ERF011	PF00847.20	AP2	67	117	66	117	2	54	54	50.81	1.4e-13	8e-18
	AcAP2/ERF012	PF00847.20	AP2	109	158	108	159	2	53	54	42.4	6e-11	3.4e-15
	AcAP2/ERF013	PF00847.20	AP2	262	314	246	315	8	53	54	34.94	1.3e-08	7.2e-13
		PF00847.20	AP2	357	408	357	409	1	53	54	38.28	1.2e-09	6.5e-14
	AcAP2/ERF014	PF00847.20	AP2	6	52	5	56	2	50	54	44.53	1.3e-11	7.3e-16
	AcAP2/ERF015	PF00847.20	AP2	100	154	99	157	2	50	54	34.26	2.1e-08	1.2e-12
		PF00847.20	AP2	189	240	189	241	1	53	54	44.42	1.4e-11	7.8e-16
	AcAP2/ERF016	PF00847.20	AP2	92	141	91	142	2	53	54	53.13	2.7e-14	1.5e-18
	AcAP2/ERF017	PF00847.20	AP2	25	71	21	72	5	53	54	36.54	4.1e-09	2.3e-13
	AcAP2/ERF018	PF00847.20	AP2	23	73	23	74	1	53	54	53.03	2.9e-14	1.6e-18
	AcAP2/ERF019	PF00847.20	AP2	25	74	24	75	2	53	54	46.73	2.7e-12	1.5e-16
	AcAP2/ERF020	PF00847.20	AP2	22	71	21	72	2	53	54	43.09	3.7e-11	2e-15
	AcAP2/ERF021	PF00847.20	AP2	56	105	56	107	1	52	54	34.75	1.5e-08	8.2e-13
	AcAP2/ERF022	PF00847.20	AP2	74	120	71	121	5	53	54	41.09	1.6e-10	8.6e-15
	AcAP2/ERF023	PF00847.20	AP2	89	139	88	140	2	53	54	48.77	6.2e-13	3.5e-17
	AcAP2/ERF024	PF00847.20	AP2	47	96	46	97	2	53	54	49.16	4.7e-13	2.6e-17
	AcAP2/ERF025	PF00847.20	AP2	165	214	165	214	1	53	54	35.8	7e-09	3.9e-13
	AcAP2/ERF026	PF00847.20	AP2	124	174	123	175	2	53	54	50.4	1.9e-13	1.1e-17
	AcAP2/ERF027	PF00847.20	AP2	115	165	114	166	2	53	54	44.84	1e-11	5.8e-16
	AcAP2/ERF028	PF00847.20	AP2	68	118	68	119	1	53	54	51.38	9.5e-14	5.3e-18
	AcAP2/ERF029	PF00847.20	AP2	43	87	42	92	2	48	54	37	2.9e-09	1.6e-13
	AcAP2/ERF030	PF00847.20	AP2	91	141	91	142	1	53	54	53.43	2.2e-14	1.2e-18
	AcAP2/ERF031	PF00847.20	AP2	128	178	127	179	2	53	54	46.05	4.4e-12	2.4e-16
	AcAP2/ERF032	PF00847.20	AP2	146	196	145	197	2	53	54	54.77	8.3e-15	4.6e-19
	AcAP2/ERF033	PF00847.20	AP2	87	134	85	135	3	53	54	33.81	2.9e-08	1.6e-12
	AcAP2/ERF034	PF00847.20	AP2	126	175	125	176	2	53	54	45.69	5.7e-12	3.2e-16
	AcAP2/ERF035	PF00847.20	AP2	13	61	11	62	3	53	54	40.52	2.3e-10	1.3e-14
	AcAP2/ERF036	PF00847.20	AP2	136	185	136	185	1	53	54	37.17	2.6e-09	1.4e-13
		PF00847.20	AP2	228	278	228	279	1	53	54	38.42	1.1e-09	5.9e-14
	AcAP2/ERF037	PF02362.21	B3	188	288	188	291	1	97	101	99.05	1.1e-28	1.2e-32
		PF00847.20	AP2	60	108	60	109	1	53	54	33.03	5.1e-08	5.7e-12
	AcAP2/ERF038	PF00847.20	AP2	220	269	218	269	3	54	54	46.18	4e-12	2.2e-16
	AcAP2/ERF039	PF00847.20	AP2	25	75	25	76	1	53	54	47.69	1.3e-12	1.5e-16
	AcAP2/ERF040	PF00847.20	AP2	72	123	72	124	1	53	54	47.53	1.5e-12	8.4e-17
	AcAP2/ERF041	PF00847.20	AP2	64	122	63	123	2	53	54	47.1	2.1e-12	1.1e-16
	AcAP2/ERF042	PF00847.20	AP2	18	68	18	69	1	53	54	40.8	1.9e-10	1.1e-14
	AcAP2/ERF043	PF00847.20	AP2	203	252	201	253	3	53	54	50.98	1.3e-13	1.4e-17
	AcAP2/ERF044	PF00847.20	AP2	125	175	124	176	2	53	54	50.49	1.8e-13	1e-17
	AcAP2/ERF045	PF00847.20	AP2	226	276	225	277	2	53	54	49.35	4.1e-13	4.5e-17
	AcAP2/ERF046	PF00847.20	AP2	18	67	17	68	2	53	54	52.98	3e-14	1.7e-18
	AcAP2/ERF047	PF00847.20	AP2	8	57	7	58	2	53	54	48.68	6.6e-13	3.7e-17
	AcAP2/ERF048	PF00847.20	AP2	114	163	113	164	2	53	54	44.62	1.2e-11	6.8e-16
	AcAP2/ERF049	PF00847.20	AP2	139	194	138	195	2	53	54	32.05	1e-07	5.7e-12
		PF00847.20	AP2	238	288	237	289	2	53	54	38.04	1.4e-09	7.7e-14
	AcAP2/ERF050	PF00847.20	AP2	80	130	80	131	1	53	54	47.37	1.7e-12	9.4e-17
	AcAP2/ERF051	PF00847.20	AP2	25	75	25	76	1	53	54	43.38	3e-11	1.7e-15
	AcAP2/ERF052	PF00847.20	AP2	40	90	40	91	1	53	54	46.15	4.1e-12	2.3e-16
	AcAP2/ERF053	PF00847.20	AP2	17	65	15	66	3	53	54	38.85	7.7e-10	4.3e-14
	AcAP2/ERF054	PF00847.20	AP2	164	213	163	214	2	53	54	50.35	2e-13	1.1e-17
	AcAP2/ERF055	PF00847.20	AP2	11	58	9	60	3	52	54	45.31	7.4e-12	4.1e-16
	AcAP2/ERF056	PF00847.20	AP2	218	276	217	277	2	53	54	39.42	5.1e-10	2.9e-14
		PF00847.20	AP2	320	370	319	370	2	53	54	38.02	1.4e-09	7.8e-14
	AcAP2/ERF057	PF00847.20	AP2	2	44	1	45	10	53	54	48.4	8.1e-13	4.5e-17
	AcAP2/ERF058	PF00847.20	AP2	21	69	20	69	3	54	54	29.97	4.6e-07	2.6e-11
	AcAP2/ERF059	PF00847.20	AP2	62	117	61	118	2	53	54	28.8	1.1e-06	5.9e-11
		PF00847.20	AP2	160	211	160	212	1	53	54	43.43	2.9e-11	1.6e-15
	AcAP2/ERF060	PF00847.20	AP2	86	135	85	136	2	53	54	40.54	2.3e-10	1.3e-14
	AcAP2/ERF061	PF00847.20	AP2	174	221	172	223	3	52	54	42.13	7.3e-11	4.1e-15
	AcAP2/ERF062	PF00847.20	AP2	72	128	72	130	1	52	54	43.73	2.3e-11	1.3e-15
	AcAP2/ERF063	PF00847.20	AP2	21	77	20	77	2	54	54	32.64	6.7e-08	3.7e-12
		PF00847.20	AP2	119	170	119	170	1	53	54	40.88	1.8e-10	1e-14
	AcAP2/ERF064	PF00847.20	AP2	59	108	58	109	2	53	54	53.65	1.9e-14	1e-18
	AcAP2/ERF065	PF00847.20	AP2	91	140	90	141	2	53	54	46.55	3.1e-12	1.7e-16
	AcAP2/ERF066	PF00847.20	AP2	22	71	21	72	2	53	54	46.36	3.5e-12	2e-16
	AcAP2/ERF067	PF00847.20	AP2	57	108	57	108	1	54	54	46.63	2.9e-12	1.6e-16
	AcAP2/ERF068	PF00847.20	AP2	89	139	88	140	2	53	54	47.38	1.7e-12	9.4e-17
	AcAP2/ERF069	PF00847.20	AP2	59	107	57	108	3	53	54	44.35	1.5e-11	8.3e-16
	AcAP2/ERF070	PF00847.20	AP2	116	165	115	166	2	53	54	44.95	9.6e-12	5.4e-16
	AcAP2/ERF071	PF00847.20	AP2	46	95	45	95	2	53	54	39.75	4e-10	2.3e-14
	AcAP2/ERF072	PF00847.20	AP2	104	147	102	153	3	48	54	31.71	1.3e-07	7.3e-12
	AcAP2/ERF073	PF00847.20	AP2	45	94	44	95	2	53	54	52.55	4.1e-14	2.3e-18
	AcAP2/ERF074	PF00847.20	AP2	128	178	127	179	2	53	54	38.61	9.2e-10	5.1e-14
	AcAP2/ERF075	PF00847.20	AP2	62	112	61	113	2	53	54	44.92	9.9e-12	5.5e-16
		PF00847.20	AP2	236	286	235	287	2	53	54	44.92	9.9e-12	5.5e-16
	AcAP2/ERF076	PF00847.20	AP2	28	71	27	76	2	48	54	41.38	1.3e-10	7e-15
	AcAP2/ERF077	PF00847.20	AP2	30	76	26	77	5	53	54	40.5	2.4e-10	1.3e-14
	AcAP2/ERF078	PF00847.20	AP2	37	93	37	94	1	53	54	33.88	2.8e-08	1.5e-12
		PF00847.20	AP2	136	187	136	188	1	53	54	49.36	4.1e-13	2.3e-17
	AcAP2/ERF079	PF00847.20	AP2	46	95	45	96	2	53	54	51.4	9.4e-14	5.2e-18
	AcAP2/ERF080	PF00847.20	AP2	136	188	136	188	1	53	54	30.72	2.7e-07	1.5e-11
		PF00847.20	AP2	231	281	231	282	1	53	54	37.78	1.7e-09	9.3e-14
	AcAP2/ERF081	PF00847.20	AP2	93	142	92	143	2	53	54	47.8	1.2e-12	6.9e-17
	AcAP2/ERF082	PF00847.20	AP2	52	102	52	102	1	53	54	40.62	2.2e-10	1.2e-14
	AcAP2/ERF083	PF00847.20	AP2	30	80	30	81	1	53	54	51.48	8.8e-14	4.9e-18
	AcAP2/ERF084	PF00847.20	AP2	121	177	120	178	2	53	54	36.65	3.8e-09	2.1e-13
		PF00847.20	AP2	222	271	220	272	3	53	54	38.08	1.3e-09	7.5e-14
	AcAP2/ERF085	PF00847.20	AP2	159	208	159	209	1	53	54	37.63	1.9e-09	1e-13
	AcAP2/ERF086	PF00847.20	AP2	45	94	44	95	2	53	54	55.28	5.7e-15	3.2e-19
	AcAP2/ERF087	PF00847.20	AP2	44	102	43	103	2	53	54	42.58	5.3e-11	3e-15
		PF00847.20	AP2	145	196	145	197	1	53	54	44.73	1.1e-11	6.3e-16
	AcAP2/ERF088	PF00847.20	AP2	7	56	6	57	2	53	54	43.05	3.8e-11	2.1e-15
	AcAP2/ERF089	PF00847.20	AP2	119	168	118	169	2	53	54	49.1	4.9e-13	2.7e-17
	AcAP2/ERF090	PF00847.20	AP2	7	56	6	57	2	53	54	43.55	2.6e-11	1.5e-15
	AcAP2/ERF091	PF00847.20	AP2	41	91	41	92	1	53	54	46.9	2.4e-12	1.3e-16
	AcAP2/ERF092	PF00847.20	AP2	101	151	100	152	2	53	54	54.28	1.2e-14	6.6e-19
	AcAP2/ERF093	PF00847.20	AP2	55	105	55	106	1	53	54	45.42	6.9e-12	3.8e-16
	AcAP2/ERF094	PF00847.20	AP2	67	116	66	117	2	53	54	45.3	7.5e-12	4.2e-16
	AcAP2/ERF095	PF00847.20	AP2	97	147	97	148	1	53	54	43.12	3.6e-11	2e-15
	AcAP2/ERF096	PF02362.21	B3	167	267	167	270	1	97	101	98.93	1.2e-28	1.3e-32
		PF00847.20	AP2	57	87	46	88	24	53	54	25.76	9.5e-06	1.1e-09
	AcAP2/ERF097	PF00847.20	AP2	108	152	106	157	3	49	54	33.9	2.7e-08	1.5e-12
	AcAP2/ERF098	PF02362.21	B3	159	255	159	259	1	97	101	99.92	5.9e-29	6.5e-33
		PF00847.20	AP2	37	85	37	86	1	53	54	33.45	3.8e-08	4.2e-12
	AcAP2/ERF099	PF00847.20	AP2	50	99	49	99	2	53	54	41.49	1.2e-10	6.5e-15
	AcAP2/ERF100	PF00847.20	AP2	18	67	17	68	2	53	54	45.12	8.5e-12	9.5e-16
	AcAP2/ERF101	PF00847.20	AP2	101	151	100	152	2	53	54	48.94	5.5e-13	3e-17
	AcAP2/ERF102	PF00847.20	AP2	144	193	144	193	1	53	54	36.17	5.3e-09	3e-13
		PF00847.20	AP2	236	286	236	287	1	53	54	35	1.2e-08	6.9e-13
	AcAP2/ERF103	PF00847.20	AP2	30	80	29	80	2	54	54	46.69	2.8e-12	1.5e-16
	AcAP2/ERF104	PF00847.20	AP2	59	107	57	108	3	53	54	46.18	4e-12	2.2e-16
	AcAP2/ERF105	PF00847.20	AP2	45	92	43	94	3	52	54	42.95	4.1e-11	2.3e-15
	AcAP2/ERF106	PF00847.20	AP2	98	147	97	148	2	53	54	51.57	8.3e-14	4.6e-18
	AcAP2/ERF107	PF00847.20	AP2	69	119	68	120	2	53	54	39.75	4e-10	2.3e-14
		PF00847.20	AP2	203	253	202	254	2	53	54	42.54	5.4e-11	3e-15
	AcAP2/ERF108	PF00847.20	AP2	71	121	70	122	2	53	54	47.7	1.3e-12	7.4e-17
	AcAP2/ERF109	PF00847.20	AP2	126	175	125	176	2	53	54	46.3	3.7e-12	2e-16
	AcAP2/ERF110	PF00847.20	AP2	73	122	72	123	2	53	54	50.44	1.9e-13	1e-17
	AcAP2/ERF111	PF00847.20	AP2	256	311	255	312	2	53	54	33.73	3.1e-08	1.7e-12
		PF00847.20	AP2	355	405	354	406	2	53	54	37.6	1.9e-09	1.1e-13
	AcAP2/ERF112	PF00847.20	AP2	28	78	28	79	1	53	54	48.92	5.6e-13	3.1e-17
	AcAP2/ERF113	PF00847.20	AP2	10	61	9	61	2	54	54	57.81	9.3e-16	5.2e-20
	AcAP2/ERF114	PF00847.20	AP2	35	86	34	86	2	54	54	50.6	1.7e-13	9.3e-18
	AcAP2/ERF115	PF00847.20	AP2	8	57	7	58	2	53	54	49.44	3.8e-13	2.1e-17
	AcAP2/ERF116	PF00847.20	AP2	60	109	59	110	2	53	54	50.14	2.3e-13	1.3e-17
	AcAP2/ERF117	PF00847.20	AP2	40	89	38	90	3	53	54	54.01	1.4e-14	8e-19
	AcAP2/ERF118	PF00847.20	AP2	7	56	6	57	2	53	54	45.59	6.1e-12	3.4e-16
	AcAP2/ERF119	PF00847.20	AP2	55	105	55	106	1	53	54	45.99	4.6e-12	2.5e-16
	AcAP2/ERF120	PF00847.20	AP2	53	103	53	104	1	53	54	42.21	6.9e-11	3.9e-15
	AcAP2/ERF121	PF00847.20	AP2	65	123	64	124	2	53	54	47.1	2.1e-12	1.1e-16
	AcAP2/ERF122	PF00847.20	AP2	48	96	48	99	1	51	54	44.84	1e-11	5.8e-16
	AcAP2/ERF123	PF00847.20	AP2	18	68	18	69	1	53	54	38.6	9.3e-10	1e-13
	AcAP2/ERF124	PF00847.20	AP2	3	56	3	57	1	53	54	35.64	7.8e-09	4.3e-13
	AcAP2/ERF125	PF00847.20	AP2	216	265	214	265	3	54	54	46.23	3.8e-12	2.1e-16
	AcAP2/ERF126	PF00847.20	AP2	62	111	61	112	2	53	54	43.61	2.5e-11	1.4e-15
	AcAP2/ERF127	PF00847.20	AP2	8	58	7	58	2	54	54	50.93	1.3e-13	7.3e-18
	AcAP2/ERF128	PF00847.20	AP2	197	247	196	248	2	53	54	51.95	6.3e-14	3.5e-18
	AcAP2/ERF129	PF00847.20	AP2	48	99	48	100	1	53	54	46.96	2.3e-12	1.3e-16
	AcAP2/ERF130	PF00847.20	AP2	132	181	132	182	1	53	54	37.47	2.1e-09	1.2e-13
		PF00847.20	AP2	224	274	224	275	1	53	54	32.45	7.7e-08	4.3e-12
	AcAP2/ERF131	PF00847.20	AP2	54	103	54	104	1	53	54	42.4	6e-11	3.4e-15
	AcAP2/ERF132	PF00847.20	AP2	153	203	152	204	2	53	54	51.88	6.6e-14	3.7e-18
	AcAP2/ERF133	PF00847.20	AP2	171	214	170	218	2	50	54	26.21	6.9e-06	3.8e-10
	AcAP2/ERF134	PF00847.20	AP2	93	142	92	143	2	53	54	50.37	2e-13	1.1e-17
	AcAP2/ERF135	PF00847.20	AP2	47	96	46	97	2	53	54	50.82	1.4e-13	7.9e-18
	AcAP2/ERF136	PF00847.20	AP2	20	71	19	71	2	54	54	55.85	3.8e-15	2.1e-19
	AcAP2/ERF137	PF00847.20	AP2	91	141	91	142	1	53	54	53.69	1.8e-14	1e-18
	AcAP2/ERF138	PF00847.20	AP2	53	103	52	103	2	54	54	41.08	1.6e-10	8.7e-15
	AcAP2/ERF139	PF00847.20	AP2	153	203	152	204	2	53	54	46.32	3.6e-12	2e-16
	AcAP2/ERF140	PF00847.20	AP2	176	226	175	227	2	53	54	54.72	8.6e-15	4.8e-19
	AcAP2/ERF141	PF00847.20	AP2	96	145	95	146	2	53	54	47.79	1.2e-12	7e-17
	AcAP2/ERF142	PF00847.20	AP2	132	182	131	183	2	53	54	48.99	5.3e-13	2.9e-17
	AcAP2/ERF143	PF00847.20	AP2	29	78	28	79	2	53	54	41.75	9.6e-11	2.1e-14
	AcAP2/ERF144	PF00847.20	AP2	179	229	178	230	2	53	54	52.15	5.4e-14	3e-18
	AcAP2/ERF145	PF00847.20	AP2	115	165	114	166	2	53	54	44.98	9.4e-12	1.1e-15
	AcAP2/ERF146	PF00847.20	AP2	166	215	166	215	1	53	54	35.68	7.6e-09	4.2e-13
		PF00847.20	AP2	258	308	258	309	1	53	54	34.33	2e-08	1.1e-12
	AcAP2/ERF147	PF00847.20	AP2	255	310	254	311	2	53	54	33.73	3.1e-08	1.7e-12
		PF00847.20	AP2	354	404	353	405	2	53	54	37.6	1.9e-09	1.1e-13
	AcAP2/ERF148	PF00847.20	AP2	155	205	154	206	2	53	54	48.86	5.8e-13	3.2e-17
	AcAP2/ERF149	PF00847.20	AP2	50	96	47	97	5	53	54	41.55	1.1e-10	6.2e-15
	AcAP2/ERF150	PF00847.20	AP2	73	122	72	123	2	53	54	51.84	6.8e-14	3.8e-18
	AcAP2/ERF151	PF00847.20	AP2	7	56	6	57	2	53	54	44.88	1e-11	5.6e-16
	AcAP2/ERF152	PF00847.20	AP2	7	56	6	57	2	53	54	44.84	1e-11	5.8e-16
	AcAP2/ERF153	PF00847.20	AP2	121	170	119	170	3	54	54	47.07	2.1e-12	1.2e-16
	AcAP2/ERF154	PF00847.20	AP2	88	135	86	136	3	53	54	36.29	4.9e-09	2.7e-13
	AcAP2/ERF155	PF00847.20	AP2	123	173	123	174	1	53	54	50.24	2.1e-13	1.2e-17
	AcAP2/ERF156	PF00847.20	AP2	66	116	66	117	1	53	54	41.16	1.5e-10	8.2e-15
	AcAP2/ERF157	PF00847.20	AP2	108	158	107	159	2	53	54	46.58	3e-12	1.7e-16
	AcAP2/ERF158	PF00847.20	AP2	198	248	197	249	2	53	54	48.64	6.8e-13	3.8e-17
		PF00847.20	AP2	497	547	496	548	2	53	54	51.67	7.7e-14	4.3e-18
	AcAP2/ERF159	PF00847.20	AP2	239	289	238	290	2	53	54	53.72	1.8e-14	9.8e-19
	AcAP2/ERF160	PF00847.20	AP2	108	158	107	159	2	53	54	49.22	4.5e-13	2.5e-17
	AcAP2/ERF161	PF00847.20	AP2	41	92	41	92	1	54	54	46.29	3.7e-12	2e-16
	AcAP2/ERF162	PF00847.20	AP2	102	152	102	153	1	53	54	47.87	1.2e-12	6.6e-17
	AcAP2/ERF163	PF00847.20	AP2	126	185	125	186	2	53	54	36.93	3.1e-09	1.7e-13
		PF00847.20	AP2	215	262	213	263	5	53	54	26.57	5.3e-06	3e-10
	AcAP2/ERF164	PF00847.20	AP2	157	205	156	205	2	53	54	35.89	6.5e-09	3.6e-13
		PF00847.20	AP2	248	296	248	299	1	51	54	34.4	1.9e-08	1.1e-12
	AcAP2/ERF165	PF00847.20	AP2	37	87	37	88	1	53	54	32.28	8.7e-08	4.9e-12
	AcAP2/ERF166	PF00847.20	AP2	147	190	146	194	2	50	54	26.39	6e-06	3.4e-10
	AcAP2/ERF167	PF00847.20	AP2	148	197	147	198	2	53	54	49.9	2.7e-13	1.5e-17
	AcAP2/ERF168	PF00847.20	AP2	179	234	178	235	5	53	54	37.41	2.2e-09	1.2e-13
		PF00847.20	AP2	278	328	277	328	2	53	54	39.09	6.5e-10	3.6e-14
	AcAP2/ERF169	PF00847.20	AP2	126	175	125	176	2	53	54	45.39	7e-12	3.9e-16
	AcAP2/ERF170	PF00847.20	AP2	144	193	144	193	1	53	54	35.48	8.8e-09	4.9e-13
		PF00847.20	AP2	236	286	236	287	1	53	54	33.92	2.7e-08	1.5e-12
	AcAP2/ERF171	PF00847.20	AP2	264	323	264	324	1	53	54	45.04	9e-12	5e-16
		PF00847.20	AP2	367	417	366	417	2	53	54	37.24	2.5e-09	1.4e-13
	AcAP2/ERF172	PF00847.20	AP2	145	189	144	190	8	53	54	34.1	2.4e-08	1.3e-12
	AcAP2/ERF173	PF00847.20	AP2	73	121	72	121	3	54	54	29.1	8.6e-07	9.6e-11
	AcAP2/ERF174	PF00847.20	AP2	40	89	39	90	2	53	54	50.5	1.8e-13	9.9e-18
	AcAP2/ERF175	PF00847.20	AP2	28	76	26	77	3	53	54	39.92	3.6e-10	2e-14
	AcAP2/ERF176	PF00847.20	AP2	268	327	268	328	1	53	54	45.57	6.2e-12	3.4e-16
		PF00847.20	AP2	372	421	370	421	3	53	54	36.18	5.3e-09	2.9e-13
	AcAP2/ERF177	PF00847.20	AP2	133	180	131	181	3	53	54	36.26	5e-09	2.8e-13
	AcAP2/ERF178	PF00847.20	AP2	239	288	238	289	2	53	54	50.33	2e-13	1.1e-17
	AcAP2/ERF179	PF00847.20	AP2	30	79	29	80	2	53	54	41.46	1.2e-10	6.6e-15
	AcAP2/ERF180	PF00847.20	AP2	163	212	162	213	2	53	54	51.93	6.4e-14	3.6e-18
	AcAP2/ERF181	PF00847.20	AP2	24	75	24	75	1	54	54	49.65	3.3e-13	1.8e-17
	AcAP2/ERF182	PF00847.20	AP2	7	56	6	57	2	53	54	36.94	3.1e-09	1.7e-13
	AcAP2/ERF183	PF00847.20	AP2	113	163	113	164	1	53	54	46.42	3.3e-12	1.9e-16
	AcAP2/ERF184	PF00847.20	AP2	6	51	5	56	2	49	54	42.97	4e-11	2.2e-15
	AcAP2/ERF185	PF00847.20	AP2	28	76	26	77	3	53	54	39.55	4.7e-10	2.6e-14
	AcAP2/ERF186	PF00847.20	AP2	96	155	96	156	1	53	54	47.74	1.3e-12	7.2e-17
		PF00847.20	AP2	200	249	198	249	3	53	54	36.78	3.4e-09	1.9e-13
	AcAP2/ERF187	PF00847.20	AP2	111	160	110	161	2	53	54	44.1	1.8e-11	9.9e-16
	AcAP2/ERF188	PF00847.20	AP2	127	176	125	177	3	53	54	38.88	7.6e-10	4.2e-14
	AcAP2/ERF189	PF00847.20	AP2	6	51	5	56	2	49	54	44.74	1.1e-11	6.3e-16
