# Supplementary material for: Genome-wide identification and characterization of AP2/ERF gene superfamily during flower development in Actinidia eriantha
Source: BMC Genomics. 2022 Sep 13;23:650. doi: 10.1186/s12864-022-08871-4 (PMC9469511; doi:10.1186/s12864-022-08871-4)
Supplement: Supplementary file 3 — Additional file 3: Table S3. The basic information of AP2/ERF gene family in A. eriantha and A. chinensis. [file 12864_2022_8871_MOESM3_ESM.xlsx]

## Sheet: S3
Table S3. The basic information of AP2/ERF gene family in A. eriantha and A. chinensis.
Species	Gene ID	Protein ID	Chromosomal number	Starting location	Stoping location	CDS Length (bp)	Protein length (aa)	Molecular weight (kDa)	Theoretical pI	Strand	Duplications	subfamily
Actinidia eriantha	AeAP2/ERF001	DTZ79_01g00450	Chr01	504373	505977	1605	534	60.4653	4.69	-	WGD/segmental	DREB
	AeAP2/ERF002	DTZ79_01g01830	Chr01	2282803	2283946	1137	378	42.8892	8.8	+	WGD/segmental	DREB
	AeAP2/ERF003	DTZ79_01g04650	Chr01	6799459	6803536	1086	361	40.4347	5.03	-	dispersed	AP2
	AeAP2/ERF004	DTZ79_01g05310	Chr01	8034088	8034873	786	261	28.5883	7.71	+	WGD/segmental	DREB
	AeAP2/ERF005	DTZ79_01g06090	Chr01	9545672	9549367	1545	514	57.3155	7.18	-	WGD/segmental	AP2
	AeAP2/ERF006	DTZ79_01g06700	Chr01	10998960	11002032	1518	505	55.3211	8.86	-	WGD/segmental	AP2
	AeAP2/ERF007	DTZ79_01g06720	Chr01	11113649	11114080	432	143	16.0529	7.8	-	WGD/segmental	DREB
	AeAP2/ERF008	DTZ79_02g01360	Chr02	1098533	1099582	1050	349	38.9276	5.36	-	WGD/segmental	ERF
	AeAP2/ERF009	DTZ79_02g02760	Chr02	2341735	2342562	828	275	30.3292	6.55	+	WGD/segmental	ERF
	AeAP2/ERF010	DTZ79_02g03300	Chr02	2825477	2828240	1026	341	37.7139	4.99	+	WGD/segmental	DREB
	AeAP2/ERF011	DTZ79_02g03490	Chr02	2988345	2989229	885	294	31.5047	8.48	+	WGD/segmental	DREB
	AeAP2/ERF012	DTZ79_02g08850	Chr02	9327762	9328216	411	136	15.271	5.15	+	WGD/segmental	ERF
	AeAP2/ERF013	DTZ79_02g08860	Chr02	9334978	9335349	372	123	14.0647	7.77	-	dispersed	ERF
	AeAP2/ERF014	DTZ79_03g01760	Chr03	1879430	1880116	687	228	25.3529	11.34	+	dispersed	DREB
	AeAP2/ERF015	DTZ79_03g02140	Chr03	2203421	2204353	933	310	34.2144	8.91	-	WGD/segmental	ERF
	AeAP2/ERF016	DTZ79_03g02150	Chr03	2213733	2217921	1071	356	39.9421	10.12	+	WGD/segmental	ERF
	AeAP2/ERF017	DTZ79_03g02980	Chr03	2856889	2859278	1059	352	38.5115	5.08	+	WGD/segmental	DREB
	AeAP2/ERF018	DTZ79_03g03120	Chr03	2987533	2988403	777	258	28.3558	8.76	+	WGD/segmental	DREB
	AeAP2/ERF019	DTZ79_03g10440	Chr03	10714575	10715605	912	303	32.4644	4.79	+	WGD/segmental	DREB
	AeAP2/ERF020	DTZ79_03g11530	Chr03	12170901	12185485	1512	503	55.724	7.08	-	WGD/segmental	ERF
	AeAP2/ERF021	DTZ79_03g17180	Chr03	22015681	22018882	894	297	33.7656	7.86	+	WGD/segmental	AP2
	AeAP2/ERF022	DTZ79_04g02110	Chr04	2205648	2206187	540	179	19.6992	5.31	-	WGD/segmental	DREB
	AeAP2/ERF023	DTZ79_04g03640	Chr04	3752632	3753096	465	154	17.169	8.45	-	WGD/segmental	DREB
	AeAP2/ERF024	DTZ79_04g04530	Chr04	4768501	4772626	924	307	34.2482	6.84	+	WGD/segmental	AP2
	AeAP2/ERF025	DTZ79_04g05850	Chr04	6657007	6658065	1059	352	38.0884	5.98	-	WGD/segmental	DREB
	AeAP2/ERF026	DTZ79_04g06100	Chr04	7021831	7047455	2349	783	89.3623	4.89	-	dispersed	RAV
	AeAP2/ERF027	DTZ79_04g06170	Chr04	7170275	7174625	1341	446	48.5561	7.83	+	WGD/segmental	ERF
	AeAP2/ERF028	DTZ79_04g06470	Chr04	7508060	7511594	735	244	26.8306	7.02	-	WGD/segmental	ERF
	AeAP2/ERF029	DTZ79_05g02190	Chr05	3521035	3533265	1455	484	54.4217	8.73	-	WGD/segmental	ERF
	AeAP2/ERF030	DTZ79_05g04730	Chr05	10215861	10216769	909	302	33.4484	5.98	+	dispersed	ERF
	AeAP2/ERF031	DTZ79_05g06900	Chr05	14660649	14662460	1098	366	41.954	9.07	+	WGD/segmental	AP2
	AeAP2/ERF032	DTZ79_05g10310	Chr05	19516746	19518843	774	258	28.8057	8.95	+	WGD/segmental	AP2
	AeAP2/ERF033	DTZ79_05g12020	Chr05	22470643	22474058	1035	344	38.1456	9.49	+	dispersed	AP2
	AeAP2/ERF034	DTZ79_06g00750	Chr06	750265	753225	549	182	20.556	7.99	+	WGD/segmental	ERF
	AeAP2/ERF035	DTZ79_06g01810	Chr06	2189626	2190523	726	241	26.9261	7.74	-	WGD/segmental	ERF
	AeAP2/ERF036	DTZ79_07g01960	Chr07	2023741	2024484	744	247	27.28	6.31	-	WGD/segmental	ERF
	AeAP2/ERF037	DTZ79_07g05460	Chr07	5878784	5884758	762	253	27.9581	9.7	-	WGD/segmental	DREB
	AeAP2/ERF038	DTZ79_07g05590	Chr07	6001078	6001629	552	183	20.8664	6.34	+	WGD/segmental	ERF
	AeAP2/ERF039	DTZ79_07g08480	Chr07	9590744	9604987	1428	475	52.9916	9.59	-	WGD/segmental	AP2
	AeAP2/ERF040	DTZ79_07g08950	Chr07	10367168	10367455	288	95	10.5711	11.12	+	dispersed	DREB
	AeAP2/ERF041	DTZ79_07g10790	Chr07	15428351	15431414	831	276	29.9252	7.74	+	dispersed	ERF
	AeAP2/ERF042	DTZ79_08g00480	Chr08	557796	558347	552	183	20.2609	5.19	-	dispersed	DREB
	AeAP2/ERF043	DTZ79_08g01350	Chr08	1818614	1819228	615	204	21.825	4.95	-	WGD/segmental	DREB
	AeAP2/ERF044	DTZ79_08g02280	Chr08	3048529	3052467	1428	475	52.3259	6.5	-	WGD/segmental	AP2
	AeAP2/ERF045	DTZ79_08g03540	Chr08	4688879	4690435	1557	518	58.7426	4.91	-	WGD/segmental	DREB
	AeAP2/ERF046	DTZ79_08g05620	Chr08	8739174	8740322	1149	382	42.6644	8.93	+	WGD/segmental	DREB
	AeAP2/ERF047	DTZ79_08g17850	Chr08	29294018	29294632	615	204	21.845	4.96	-	dispersed	DREB
	AeAP2/ERF048	DTZ79_09g01480	Chr09	1594318	1594986	669	222	24.6042	5.66	-	WGD/segmental	DREB
	AeAP2/ERF049	DTZ79_09g03240	Chr09	3742052	3745356	810	269	30.0924	6.97	+	dispersed	AP2
	AeAP2/ERF050	DTZ79_09g04930	Chr09	5774098	5777678	1665	554	61.6753	6.27	-	WGD/segmental	AP2
	AeAP2/ERF051	DTZ79_09g05610	Chr09	6777290	6780330	1281	426	46.355	7.01	+	WGD/segmental	AP2
	AeAP2/ERF052	DTZ79_09g08490	Chr09	12342127	12348095	1410	469	52.0009	5.81	-	WGD/segmental	AP2
	AeAP2/ERF053	DTZ79_09g08950	Chr09	12996627	13009527	1017	338	37.3841	7.62	-	dispersed	DREB
	AeAP2/ERF054	DTZ79_09g12990	Chr09	18894579	18895134	438	145	15.8338	8.64	+	dispersed	ERF
	AeAP2/ERF055	DTZ79_10g04020	Chr10	5816871	5817674	804	267	29.6166	6.96	-	WGD/segmental	ERF
	AeAP2/ERF056	DTZ79_10g08580	Chr10	17896067	17898428	1068	355	37.9317	6.02	+	WGD/segmental	ERF
	AeAP2/ERF057	DTZ79_11g01190	Chr11	1195419	1196054	636	211	22.8906	5.6	-	WGD/segmental	DREB
	AeAP2/ERF058	DTZ79_11g04390	Chr11	5346501	5349090	1092	363	38.5513	5.6	-	WGD/segmental	ERF
	AeAP2/ERF059	DTZ79_11g05670	Chr11	8401220	8401753	534	177	19.6731	5.28	+	dispersed	DREB
	AeAP2/ERF060	DTZ79_11g07910	Chr11	13952677	13953317	513	170	18.9748	11.97	+	WGD/segmental	ERF
	AeAP2/ERF061	DTZ79_11g10570	Chr11	17231539	17234760	1140	379	42.6601	5.05	-	WGD/segmental	ERF
	AeAP2/ERF062	DTZ79_11g11650	Chr11	18404580	18405200	510	169	18.4577	8.73	+	WGD/segmental	ERF
	AeAP2/ERF063	DTZ79_12g00210	Chr12	235847	237278	1017	338	37.2994	5.86	+	dispersed	DREB
	AeAP2/ERF064	DTZ79_12g01960	Chr12	2271647	2272351	705	234	25.1788	5.37	-	WGD/segmental	DREB
	AeAP2/ERF065	DTZ79_12g03580	Chr12	4459571	4467982	1248	415	46.1276	8.85	+	WGD/segmental	AP2
	AeAP2/ERF066	DTZ79_12g07040	Chr12	9726495	9727091	597	198	20.4726	4.81	-	WGD/segmental	DREB
	AeAP2/ERF067	DTZ79_12g13270	Chr12	24017384	24018004	621	206	22.2169	8.4	-	dispersed	ERF
	AeAP2/ERF068	DTZ79_13g00810	Chr13	722563	724082	1020	339	38.0479	9.2	+	WGD/segmental	RAV
	AeAP2/ERF069	DTZ79_13g03300	Chr13	3022378	3023355	978	325	36.0392	6	+	WGD/segmental	ERF
	AeAP2/ERF070	DTZ79_13g04900	Chr13	4583283	4584053	771	256	28.6738	5.58	-	WGD/segmental	ERF
	AeAP2/ERF071	DTZ79_13g08050	Chr13	8595568	8595978	411	136	15.5734	6.19	-	dispersed	ERF
	AeAP2/ERF072	DTZ79_13g08060	Chr13	8607460	8608110	651	216	24.3814	5.21	+	WGD/segmental	ERF
	AeAP2/ERF073	DTZ79_13g08220	Chr13	8757190	8757600	411	136	15.5734	6.19	-	tandem	ERF
	AeAP2/ERF074	DTZ79_13g08230	Chr13	8768933	8769583	651	216	24.4233	5.41	+	WGD/segmental	ERF
	AeAP2/ERF075	DTZ79_13g11500	Chr13	13560452	13565045	1155	384	42.6953	5.56	+	WGD/segmental	AP2
	AeAP2/ERF076	DTZ79_14g01240	Chr14	1597780	1598738	681	226	25.6766	9.91	-	WGD/segmental	ERF
	AeAP2/ERF077	DTZ79_14g01650	Chr14	2118979	2119797	405	134	15.3605	9.96	+	WGD/segmental	ERF
	AeAP2/ERF078	DTZ79_14g03880	Chr14	4431305	4432180	876	291	32.1824	8.13	+	WGD/segmental	DREB
	AeAP2/ERF079	DTZ79_14g03990	Chr14	4586173	4587180	1008	335	37.1362	4.9	-	WGD/segmental	ERF
	AeAP2/ERF080	DTZ79_14g05110	Chr14	5981011	5981739	729	242	25.7409	4.86	+	WGD/segmental	DREB
	AeAP2/ERF081	DTZ79_14g05120	Chr14	5993566	6000026	1182	393	42.9347	4.77	+	WGD/segmental	DREB
	AeAP2/ERF082	DTZ79_14g05140	Chr14	6008988	6024276	2172	723	79.2565	8.85	+	proximal	DREB
	AeAP2/ERF083	DTZ79_14g06360	Chr14	7596876	7597529	654	217	23.7327	5.97	-	WGD/segmental	DREB
	AeAP2/ERF084	DTZ79_14g06600	Chr14	7948165	7948971	807	268	30.6851	5.85	-	WGD/segmental	ERF
	AeAP2/ERF085	DTZ79_14g06700	Chr14	8098940	8107461	1443	480	54.0317	9.19	+	WGD/segmental	AP2
	AeAP2/ERF086	DTZ79_14g06720	Chr14	8123638	8124354	717	238	25.9082	5.29	+	WGD/segmental	ERF
	AeAP2/ERF087	DTZ79_14g14080	Chr14	22875365	22882577	1293	430	48.1531	9.38	-	dispersed	AP2
	AeAP2/ERF088	DTZ79_15g02750	Chr15	3638549	3639220	672	223	25.0488	5.07	-	WGD/segmental	ERF
	AeAP2/ERF089	DTZ79_15g03840	Chr15	5002418	5012840	813	270	30.8357	9.06	+	WGD/segmental	Soloist
	AeAP2/ERF090	DTZ79_15g04470	Chr15	5666369	5667032	621	206	23.1073	9.57	-	WGD/segmental	ERF
	AeAP2/ERF091	DTZ79_15g04480	Chr15	5683684	5684618	870	289	31.9379	5.09	+	WGD/segmental	ERF
	AeAP2/ERF092	DTZ79_15g05260	Chr15	6616299	6616841	543	180	18.9505	6.59	-	WGD/segmental	DREB
	AeAP2/ERF093	DTZ79_15g05980	Chr15	7598168	7606333	546	181	19.3095	6.11	-	WGD/segmental	DREB
	AeAP2/ERF094	DTZ79_16g00980	Chr16	1079624	1082493	867	288	32.2389	5.23	+	WGD/segmental	ERF
	AeAP2/ERF095	DTZ79_16g02210	Chr16	2299631	2301566	975	324	35.132	5.43	-	WGD/segmental	DREB
	AeAP2/ERF096	DTZ79_16g03210	Chr16	3124545	3125694	507	168	18.7156	9.76	-	WGD/segmental	ERF
	AeAP2/ERF097	DTZ79_16g03720	Chr16	3621614	3622308	474	157	17.9001	7.81	-	WGD/segmental	ERF
	AeAP2/ERF098	DTZ79_16g04050	Chr16	3883745	3901853	894	297	33.2413	9.67	+	WGD/segmental	AP2
	AeAP2/ERF099	DTZ79_17g01880	Chr17	2438662	2439249	588	195	20.9555	8.44	+	dispersed	ERF
	AeAP2/ERF100	DTZ79_17g01890	Chr17	2450036	2456852	660	219	25.4541	9.72	+	WGD/segmental	AP2
	AeAP2/ERF101	DTZ79_18g01740	Chr18	2475979	2477025	1047	348	39.5253	5.44	+	WGD/segmental	ERF
	AeAP2/ERF102	DTZ79_18g03230	Chr18	4682261	4685420	1347	448	49.6984	5.19	-	WGD/segmental	AP2
	AeAP2/ERF103	DTZ79_18g04470	Chr18	6867696	6868715	1020	339	37.7499	5.15	+	WGD/segmental	ERF
	AeAP2/ERF104	DTZ79_18g14050	Chr18	24748683	24749705	1023	340	37.8701	5.31	+	dispersed	ERF
	AeAP2/ERF105	DTZ79_18g14460	Chr18	25407962	25411911	1200	399	43.6847	8.74	+	dispersed	AP2
	AeAP2/ERF106	DTZ79_19g01490	Chr19	7767492	7768133	552	183	20.8756	6.76	-	WGD/segmental	ERF
	AeAP2/ERF107	DTZ79_19g06810	Chr19	15912654	15913441	657	218	24.7501	9.23	+	WGD/segmental	DREB
	AeAP2/ERF108	DTZ79_19g13590	Chr19	23305194	23307317	819	272	30.3546	9.18	+	WGD/segmental	ERF
	AeAP2/ERF109	DTZ79_19g14220	Chr19	23929724	23932025	765	254	28.6307	10.44	+	WGD/segmental	ERF
	AeAP2/ERF110	DTZ79_19g15570	Chr19	25176512	25181380	1674	557	61.8264	6.42	+	dispersed	AP2
	AeAP2/ERF111	DTZ79_19g15890	Chr19	25416503	25419686	1149	382	42.6428	4.81	-	WGD/segmental	ERF
	AeAP2/ERF112	DTZ79_20g00910	Chr20	1203422	1204258	489	162	18.4308	8.53	-	WGD/segmental	ERF
	AeAP2/ERF113	DTZ79_20g01460	Chr20	1875043	1877035	585	194	21.8411	9.13	+	WGD/segmental	ERF
	AeAP2/ERF114	DTZ79_20g02570	Chr20	3246811	3247542	732	243	26.2478	4.75	+	WGD/segmental	DREB
	AeAP2/ERF115	DTZ79_20g04910	Chr20	6590676	6591254	579	192	20.1914	5.04	-	WGD/segmental	DREB
	AeAP2/ERF116	DTZ79_20g10730	Chr20	16637337	16644946	1011	336	37.9866	9.15	-	WGD/segmental	AP2
	AeAP2/ERF117	DTZ79_21g02230	Chr21	2360975	2361571	597	198	21.5543	5.6	-	WGD/segmental	DREB
	AeAP2/ERF118	DTZ79_21g04060	Chr21	4240246	4240587	342	113	12.5971	10.01	-	WGD/segmental	DREB
	AeAP2/ERF119	DTZ79_21g04840	Chr21	5070805	5075226	987	328	37.3567	9.02	+	WGD/segmental	AP2
	AeAP2/ERF120	DTZ79_21g07110	Chr21	8033761	8044522	942	313	34.9984	6.08	-	WGD/segmental	ERF
	AeAP2/ERF121	DTZ79_22g01480	Chr22	2879637	2881578	603	200	22.9868	7.1	-	WGD/segmental	ERF
	AeAP2/ERF122	DTZ79_22g03300	Chr22	8312853	8313971	1119	372	42.841	5.3	-	dispersed	RAV
	AeAP2/ERF123	DTZ79_22g03530	Chr22	9292709	9298143	1884	627	68.9497	6.36	-	dispersed	AP2
	AeAP2/ERF124	DTZ79_22g03660	Chr22	9720897	9721737	699	232	26.4577	5.65	-	WGD/segmental	DREB
	AeAP2/ERF125	DTZ79_23g02470	Chr23	2489431	2492931	570	189	21.6364	8.78	+	WGD/segmental	ERF
	AeAP2/ERF126	DTZ79_23g02480	Chr23	2497495	2497911	417	138	15.8236	5.99	-	tandem	ERF
	AeAP2/ERF127	DTZ79_23g04040	Chr23	4046479	4047201	723	240	27.5287	7.85	+	WGD/segmental	ERF
	AeAP2/ERF128	DTZ79_23g05620	Chr23	5918170	5922887	1425	474	52.6519	5.99	-	WGD/segmental	AP2
	AeAP2/ERF129	DTZ79_23g09640	Chr23	12933496	12934276	696	231	25.8755	6.96	+	WGD/segmental	DREB
	AeAP2/ERF130	DTZ79_23g16180	Chr23	20167894	20169730	795	265	29.4576	6.88	+	WGD/segmental	ERF
	AeAP2/ERF131	DTZ79_23g16390	Chr23	20327023	20332443	1110	369	41.7443	8.5	-	WGD/segmental	AP2
	AeAP2/ERF132	DTZ79_24g01330	Chr24	1965590	1966845	579	192	21.8925	9.51	-	WGD/segmental	ERF
	AeAP2/ERF133	DTZ79_24g01920	Chr24	2630382	2631379	918	305	33.7747	5.44	+	dispersed	ERF
	AeAP2/ERF134	DTZ79_24g04200	Chr24	5915791	5916210	420	139	15.7355	6.43	+	WGD/segmental	ERF
	AeAP2/ERF135	DTZ79_24g04210	Chr24	5921230	5921592	363	120	13.7564	9.64	-	tandem	ERF
	AeAP2/ERF136	DTZ79_24g04220	Chr24	5944124	5944789	666	221	24.6435	5.33	+	dispersed	ERF
	AeAP2/ERF137	DTZ79_24g04880	Chr24	7052796	7053627	771	256	29.227	8.52	-	WGD/segmental	DREB
	AeAP2/ERF138	DTZ79_24g05320	Chr24	7932984	7933553	570	189	20.5429	4.88	+	dispersed	DREB
	AeAP2/ERF139	DTZ79_24g07410	Chr24	12495625	12500393	1539	512	56.2179	8.54	-	WGD/segmental	AP2
	AeAP2/ERF140	DTZ79_24g13110	Chr24	20124137	20126921	669	222	24.9945	9.67	+	dispersed	ERF
	AeAP2/ERF141	DTZ79_25g03330	Chr25	10727581	10729397	1152	383	43.2067	5.97	-	WGD/segmental	ERF
	AeAP2/ERF142	DTZ79_25g04300	Chr25	12766734	12784964	1578	525	57.7316	8.35	+	WGD/segmental	DREB
	AeAP2/ERF143	DTZ79_25g10450	Chr25	20792941	20794154	510	169	18.7714	8.46	+	WGD/segmental	ERF
	AeAP2/ERF144	DTZ79_25g11450	Chr25	22330114	22331031	918	305	34.0584	5.35	+	dispersed	ERF
	AeAP2/ERF145	DTZ79_25g11520	Chr25	22427113	22427631	519	172	19.1693	11.81	-	dispersed	DREB
	AeAP2/ERF146	DTZ79_25g11790	Chr25	23063068	23064704	654	217	24.7028	9.65	-	dispersed	DREB
	AeAP2/ERF147	DTZ79_26g03830	Chr26	9288990	9289763	774	257	28.1308	9.96	+	WGD/segmental	ERF
	AeAP2/ERF148	DTZ79_26g03880	Chr26	9327844	9328532	474	157	17.832	8.48	-	WGD/segmental	ERF
	AeAP2/ERF149	DTZ79_26g04220	Chr26	9622971	9627772	969	322	35.8646	7.7	+	WGD/segmental	AP2
	AeAP2/ERF150	DTZ79_26g10190	Chr26	17429594	17434181	1458	485	52.8525	7.25	-	WGD/segmental	AP2
	AeAP2/ERF151	DTZ79_26g12370	Chr26	20117328	20126337	1773	590	64.435	6.3	+	WGD/segmental	AP2
	AeAP2/ERF152	DTZ79_27g02840	Chr27	2741558	2742748	1191	396	44.0294	4.5	+	dispersed	ERF
	AeAP2/ERF153	DTZ79_28g05860	Chr28	9557795	9558466	672	223	24.8946	4.86	-	WGD/segmental	ERF
	AeAP2/ERF154	DTZ79_28g06720	Chr28	11013290	11024387	954	317	36.1693	9.65	+	WGD/segmental	Soloist
	AeAP2/ERF155	DTZ79_28g12250	Chr28	18136595	18140048	1404	467	51.2701	5.84	+	WGD/segmental	AP2
	AeAP2/ERF156	DTZ79_29g01430	Chr29	2299265	2300089	825	274	30.6371	5.84	+	WGD/segmental	ERF
	AeAP2/ERF157	DTZ79_29g06100	Chr29	8933885	8934487	603	200	22.4109	6.2	+	WGD/segmental	ERF
	AeAP2/ERF158	DTZ79_29g07180	Chr29	10807906	10812527	1080	359	39.4423	6.84	-	dispersed	AP2
Actinidia chinensis	AcAP2/ERF001	Actinidia16565.t1	LG0	2912322	2913796	426	141	15.2853	9.35	+	WGD/segmental	ERF
	AcAP2/ERF002	Actinidia23663.t1	LG0	3185488	3186875	429	142	15.7128	6.83	+	WGD/segmental	ERF
	AcAP2/ERF003	Actinidia12165.t1	LG0	12684651	12685445	705	234	25.6303	9.16	-	WGD/segmental	DREB
	AcAP2/ERF004	Actinidia33182.t1	LG0	18816594	18817760	1038	345	38.4134	8.72	-	WGD/segmental	DREB
	AcAP2/ERF005	Actinidia20766.t1	LG0	22204020	22204891	774	257	28.3505	7.41	+	WGD/segmental	DREB
	AcAP2/ERF006	Actinidia13113.t2	LG0	23978045	23981051	1161	386	42.462	6.47	+	WGD/segmental	AP2
	AcAP2/ERF007	Actinidia10399.t1	LG0	25210761	25224026	1998	665	72.366	5.9	+	WGD/segmental	DREB
	AcAP2/ERF008	Actinidia07971.t1	LG0	26548386	26549003	483	160	17.8933	7.7	+	WGD/segmental	DREB
	AcAP2/ERF009	Actinidia25441.t1	LG1	3375604	3376343	681	226	24.6321	10.06	+	WGD/segmental	ERF
	AcAP2/ERF010	Actinidia25486.t1	LG1	3712482	3717283	984	327	36.5903	6.66	+	WGD/segmental	AP2
	AcAP2/ERF011	Actinidia25518.t1	LG1	4027834	4047664	642	213	24.231	9.9	-	WGD/segmental	ERF
	AcAP2/ERF012	Actinidia26001.t1	LG2	333382	336515	1149	382	42.7821	4.88	+	WGD/segmental	ERF
	AcAP2/ERF013	Actinidia26026.t2	LG2	561763	566821	1650	549	61.1345	6.03	-	WGD/segmental	AP2
	AcAP2/ERF014	Actinidia08804.t1	LG2	1706878	1708488	564	187	20.6764	9.39	-	WGD/segmental	ERF
	AcAP2/ERF015	Actinidia08932.t1	LG2	2216248	2223593	1191	396	44.8808	9.33	+	WGD/segmental	AP2
	AcAP2/ERF016	Actinidia08910.t1	LG2	2395151	2397507	672	223	25.2001	8.83	-	WGD/segmental	ERF
	AcAP2/ERF017	Actinidia35067.t1	LG2	4565972	4568133	876	291	31.205	9.44	+	singleton	ERF
	AcAP2/ERF018	Actinidia35241.t1	LG2	6532438	6533209	699	232	25.3743	9.3	+	singleton	ERF
	AcAP2/ERF019	Actinidia35366.t1	LG2	7885135	7887213	633	210	22.9868	8.25	+	WGD/segmental	ERF
	AcAP2/ERF020	Actinidia35367.t1	LG2	7898322	7901627	753	250	27.7854	8.93	+	tandem	ERF
	AcAP2/ERF021	Actinidia35451.t1	LG2	8857688	8861292	918	305	33.6735	9.22	-	WGD/segmental	DREB
	AcAP2/ERF022	Actinidia01945.t1	LG3	910965	914439	1032	343	37.8526	5.62	+	WGD/segmental	ERF
	AcAP2/ERF023	Actinidia04453.t1	LG3	3586023	3588178	738	245	27.2715	5.34	+	WGD/segmental	ERF
	AcAP2/ERF024	Actinidia26237.t1	LG3	4786906	4788222	1062	353	39.4138	4.65	+	WGD/segmental	ERF
	AcAP2/ERF025	Actinidia38241.t1	LG3	8181976	8185898	1398	465	51.15	7.58	+	WGD/segmental	AP2
	AcAP2/ERF026	Actinidia13612.t1	LG3	13404552	13408050	1293	430	48.4546	5.72	+	WGD/segmental	ERF
	AcAP2/ERF027	Actinidia13611.t1	LG3	13423411	13424398	753	250	27.3084	6.01	+	WGD/segmental	ERF
	AcAP2/ERF028	Actinidia34076.t1	LG3	14726370	14727393	867	288	30.9237	4.8	-	WGD/segmental	DREB
	AcAP2/ERF029	Actinidia00960.t1	LG3	21623392	21624269	771	256	27.8262	9.87	-	WGD/segmental	DREB
	AcAP2/ERF030	Actinidia00973.t1	LG3	21750343	21752664	855	284	30.9826	6.56	-	WGD/segmental	DREB
	AcAP2/ERF031	Actinidia01043.t1	LG3	22265307	22266886	705	234	26.1284	5.23	-	WGD/segmental	ERF
	AcAP2/ERF032	Actinidia01044.t1	LG3	22276497	22277335	744	247	27.1395	6.36	+	WGD/segmental	ERF
	AcAP2/ERF033	Actinidia03102.t1	LG3	22666301	22667324	759	252	26.7638	4.96	-	WGD/segmental	DREB
	AcAP2/ERF034	Actinidia03155.t1	LG3	23225306	23226495	1044	347	38.6824	5.3	+	WGD/segmental	ERF
	AcAP2/ERF035	Actinidia36471.t1	LG4	5807898	5808936	441	146	16.0561	9.3	+	WGD/segmental	DREB
	AcAP2/ERF036	Actinidia36473.t1	LG4	5843031	5845438	930	309	34.424	6.67	+	WGD/segmental	AP2
	AcAP2/ERF037	Actinidia16620.t1	LG4	12079475	12081753	1083	360	39.8961	9.42	-	WGD/segmental	RAV
	AcAP2/ERF038	Actinidia09869.t1	LG5	2179116	2181229	1317	438	48.4406	7.87	-	WGD/segmental	DREB
	AcAP2/ERF039	Actinidia09751.t1	LG5	6315016	6323396	939	312	33.9831	7.73	-	singleton	ERF
	AcAP2/ERF040	Actinidia05451.t1	LG5	12845631	12846670	717	238	25.3113	6.59	+	WGD/segmental	DREB
	AcAP2/ERF041	Actinidia09321.t2	LG5	17931683	17936846	1263	420	46.6782	8.84	-	WGD/segmental	AP2
	AcAP2/ERF042	Actinidia39635.t1	LG5	21523925	21524553	534	177	19.4907	4.89	+	WGD/segmental	DREB
	AcAP2/ERF043	Actinidia34742.t1	LG6	1214115	1222845	1020	339	36.7114	5.5	-	WGD/segmental	ERF
	AcAP2/ERF044	Actinidia07617.t1	LG6	3567238	3568539	837	278	31.3679	4.93	+	WGD/segmental	ERF
	AcAP2/ERF045	Actinidia07616.t1	LG6	3570836	3577350	1089	362	40.9704	6.17	-	WGD/segmental	ERF
	AcAP2/ERF046	Actinidia07597.t1	LG6	3813413	3814114	642	213	23.2502	9.36	+	WGD/segmental	ERF
	AcAP2/ERF047	Actinidia07595.t1	LG6	3827362	3833687	732	243	25.9107	9.32	-	WGD/segmental	ERF
	AcAP2/ERF048	Actinidia08622.t1	LG6	8687752	8691964	1146	381	42.2549	5.94	-	WGD/segmental	ERF
	AcAP2/ERF049	Actinidia04147.t1	LG6	13413809	13417626	1440	479	51.9772	8.21	+	WGD/segmental	AP2
	AcAP2/ERF050	Actinidia14518.t1	LG6	17709076	17731261	2769	922	102.628	5.75	+	WGD/segmental	DREB
	AcAP2/ERF051	Actinidia14407.t1	LG6	19273114	19277199	807	268	29.3028	6.84	+	WGD/segmental	DREB
	AcAP2/ERF052	Actinidia20249.t1	LG6	21198987	21199763	525	174	19.311	6.74	+	WGD/segmental	DREB
	AcAP2/ERF053	Actinidia38068.t1	LG7	2604072	2606298	417	138	15.4463	9.48	-	WGD/segmental	DREB
	AcAP2/ERF054	Actinidia29544.t1	LG7	4895953	4898241	894	297	32.3993	9.29	-	WGD/segmental	ERF
	AcAP2/ERF055	Actinidia29390.t1	LG7	8179337	8183604	783	260	28.911	8.62	+	WGD/segmental	DREB
	AcAP2/ERF056	Actinidia28819.t1	LG8	1223186	1236031	2223	740	82.1661	6.49	+	WGD/segmental	AP2
	AcAP2/ERF057	Actinidia38486.t1	LG8	4348785	4349534	291	96	10.7512	9.73	-	WGD/segmental	DREB
	AcAP2/ERF058	Actinidia38538.t1	LG8	5055999	5058055	783	260	29.5846	5.61	+	singleton	DREB
	AcAP2/ERF059	Actinidia18373.t1	LG8	13524565	13527924	1305	434	49.1926	5.71	+	WGD/segmental	AP2
	AcAP2/ERF060	Actinidia27084.t1	LG8	14769974	14774617	756	251	26.5537	4.75	-	singleton	DREB
	AcAP2/ERF061	Actinidia35862.t1	LG8	17513530	17514681	1023	340	38.1461	8.61	-	WGD/segmental	DREB
	AcAP2/ERF062	Actinidia32541.t1	LG8	19151001	19153501	1611	536	60.7648	4.7	+	WGD/segmental	DREB
	AcAP2/ERF063	Actinidia36861.t1	LG9	2040888	2045418	975	324	36.9416	6.46	+	WGD/segmental	AP2
	AcAP2/ERF064	Actinidia36843.t1	LG9	2225474	2227211	720	239	26.3624	9.97	-	WGD/segmental	ERF
	AcAP2/ERF065	Actinidia10747.t1	LG9	8075840	8078063	489	162	17.9526	10.71	+	WGD/segmental	ERF
	AcAP2/ERF066	Actinidia10748.t1	LG9	8092304	8096515	636	211	23.1408	8.8	+	WGD/segmental	ERF
	AcAP2/ERF067	Actinidia37093.t1	LG9	9273392	9274135	654	217	24.1915	9.61	-	WGD/segmental	DREB
	AcAP2/ERF068	Actinidia25785.t2	LG9	19338653	19348013	1545	514	58.2371	8.9	-	WGD/segmental	ERF
	AcAP2/ERF069	Actinidia21025.t1	LG9	21014591	21016021	846	281	31.6533	5.25	+	WGD/segmental	ERF
	AcAP2/ERF070	Actinidia30547.t1	LG10	2216334	2220882	1074	357	39.4413	6.2	+	WGD/segmental	ERF
	AcAP2/ERF071	Actinidia01350.t1	LG10	4245170	4253556	1182	393	44.0156	9.16	-	WGD/segmental	ERF
	AcAP2/ERF072	Actinidia13662.t1	LG10	6449442	6451476	855	284	31.6522	4.76	+	WGD/segmental	ERF
	AcAP2/ERF073	Actinidia19931.t1	LG10	7843251	7844416	1005	334	37.3342	4.96	+	WGD/segmental	ERF
	AcAP2/ERF074	Actinidia19832.t1	LG10	9892861	9898047	1176	391	42.1117	9.2	+	WGD/segmental	AP2
	AcAP2/ERF075	Actinidia17188.t1	LG11	3226743	3233589	1125	374	42.2009	9.41	-	WGD/segmental	AP2
	AcAP2/ERF076	Actinidia09838.t1	LG11	8403244	8403848	522	173	19.0562	8.89	+	singleton	ERF
	AcAP2/ERF077	Actinidia09850.t1	LG11	8728898	8729889	906	301	33.4834	5.94	+	WGD/segmental	ERF
	AcAP2/ERF078	Actinidia06078.t1	LG11	13980442	13982216	1032	343	39.2385	6.39	+	WGD/segmental	AP2
	AcAP2/ERF079	Actinidia06105.t1	LG11	14293407	14296203	1164	387	43.2135	4.51	+	WGD/segmental	ERF
	AcAP2/ERF080	Actinidia12034.t1	LG11	18006805	18010188	1269	422	46.6552	6.23	+	WGD/segmental	AP2
	AcAP2/ERF081	Actinidia00441.t1	LG12	2630971	2635947	924	307	34.7229	8.95	-	WGD/segmental	ERF
	AcAP2/ERF082	Actinidia15099.t1	LG12	18310468	18315049	1323	440	48.413	8.68	+	WGD/segmental	ERF
	AcAP2/ERF083	Actinidia00898.t1	LG13	380048	380854	645	214	24.532	9.78	-	WGD/segmental	ERF
	AcAP2/ERF084	Actinidia06886.t1	LG13	1172144	1175330	957	318	35.3261	8.9	-	WGD/segmental	AP2
	AcAP2/ERF085	Actinidia07098.t1	LG13	3660887	3662356	828	275	30.5388	8.4	+	WGD/segmental	AP2
	AcAP2/ERF086	Actinidia18299.t1	LG13	10439692	10441058	600	199	22.3791	9.74	+	WGD/segmental	ERF
	AcAP2/ERF087	Actinidia18264.t1	LG13	10822659	10827309	1026	341	38.0971	8.61	-	WGD/segmental	AP2
	AcAP2/ERF088	Actinidia18234.t1	LG13	11143268	11143976	474	157	17.8901	7.79	+	WGD/segmental	ERF
	AcAP2/ERF089	Actinidia18228.t1	LG13	11187682	11188869	738	245	26.9575	10.05	-	WGD/segmental	ERF
	AcAP2/ERF090	Actinidia14109.t1	LG14	771244	772574	510	169	18.6803	8.46	-	WGD/segmental	ERF
	AcAP2/ERF091	Actinidia14673.t1	LG14	2080636	2081430	684	227	24.7869	5.31	+	WGD/segmental	DREB
	AcAP2/ERF092	Actinidia10847.t1	LG14	4429121	4430028	762	253	28.3034	6.94	+	WGD/segmental	ERF
	AcAP2/ERF093	Actinidia27342.t1	LG14	5980472	5981873	777	258	28.5826	4.88	+	WGD/segmental	ERF
	AcAP2/ERF094	Actinidia27275.t1	LG14	6680417	6682223	1254	417	46.1711	7.18	-	singleton	ERF
	AcAP2/ERF095	Actinidia30276.t1	LG14	8413081	8414806	858	285	30.4569	4.91	-	WGD/segmental	DREB
	AcAP2/ERF096	Actinidia14855.t1	LG14	10126168	10127267	1017	338	37.4835	9.17	+	WGD/segmental	RAV
	AcAP2/ERF097	Actinidia14886.t1	LG14	10580516	10582849	924	307	34.6714	4.68	+	WGD/segmental	ERF
	AcAP2/ERF098	Actinidia38388.t1	LG15	607021	608077	906	301	33.7537	9.13	+	WGD/segmental	RAV
	AcAP2/ERF099	Actinidia08136.t1	LG15	2794804	2801124	996	331	36.5717	5.76	+	WGD/segmental	ERF
	AcAP2/ERF100	Actinidia22077.t1	LG15	4439227	4452210	1572	523	57.4274	7.99	-	WGD/segmental	ERF
	AcAP2/ERF101	Actinidia09555.t1	LG15	8109080	8113329	687	228	25.6869	5.81	+	WGD/segmental	ERF
	AcAP2/ERF102	Actinidia00814.t3	LG15	13236059	13239109	1155	384	42.9716	5.62	+	WGD/segmental	AP2
	AcAP2/ERF103	Actinidia24950.t1	LG15	17940676	17941351	543	180	19.6884	9.9	+	singleton	ERF
	AcAP2/ERF104	Actinidia25820.t1	LG15	19486192	19487498	837	278	31.1926	5.34	+	WGD/segmental	ERF
	AcAP2/ERF105	Actinidia09595.t1	LG16	424103	425097	840	279	31.2603	5.17	-	WGD/segmental	ERF
	AcAP2/ERF106	Actinidia28438.t1	LG16	7754718	7758067	831	276	29.9732	6.45	+	WGD/segmental	ERF
	AcAP2/ERF107	Actinidia06476.t1	LG16	11870281	11876943	981	326	36.9962	9.43	+	WGD/segmental	AP2
	AcAP2/ERF108	Actinidia33507.t1	LG16	14154051	14154793	462	153	17.5726	6.92	-	WGD/segmental	ERF
	AcAP2/ERF109	Actinidia27956.t1	LG16	17951856	17952677	627	208	23.3671	10.19	+	WGD/segmental	ERF
	AcAP2/ERF110	Actinidia18633.t1	LG17	2497599	2499948	651	216	24.2321	8.39	-	WGD/segmental	ERF
	AcAP2/ERF111	Actinidia03260.t1	LG17	8198517	8204107	2001	666	73.3784	6.14	-	WGD/segmental	AP2
	AcAP2/ERF112	Actinidia03244.t1	LG17	8452258	8453863	804	267	30.19	8.73	-	WGD/segmental	DREB
	AcAP2/ERF113	Actinidia39895.t1	LG17	12909770	12911052	369	122	14.0228	9.2	+	WGD/segmental	ERF
	AcAP2/ERF114	Actinidia39896.t1	LG17	12915526	12916783	492	163	18.9591	5.42	-	tandem	ERF
	AcAP2/ERF115	Actinidia26137.t1	LG17	15595719	15599317	453	150	16.1694	9.71	+	WGD/segmental	ERF
	AcAP2/ERF116	Actinidia26138.t1	LG17	15614581	15617700	828	275	30.152	9.35	-	WGD/segmental	ERF
	AcAP2/ERF117	Actinidia38946.t1	LG17	18504117	18508589	696	231	24.771	7.64	+	singleton	ERF
	AcAP2/ERF118	Actinidia13205.t1	LG18	1225203	1225982	387	128	14.141	9.43	-	WGD/segmental	ERF
	AcAP2/ERF119	Actinidia13333.t1	LG18	2871811	2872639	675	224	23.9333	4.85	+	WGD/segmental	DREB
	AcAP2/ERF120	Actinidia08430.t1	LG18	5958905	5959914	651	216	23.2199	6.23	-	WGD/segmental	DREB
	AcAP2/ERF121	Actinidia39217.t1	LG18	12644612	12652010	1266	421	46.8806	8.39	-	WGD/segmental	AP2
	AcAP2/ERF122	Actinidia20414.t1	LG18	14648088	14650236	696	231	24.6235	9.33	+	WGD/segmental	DREB
	AcAP2/ERF123	Actinidia30245.t1	LG18	16525712	16535313	1584	527	56.248	9.27	+	WGD/segmental	DREB
	AcAP2/ERF124	Actinidia11012.t1	LG19	2358929	2359847	246	81	9.24072	9.68	+	WGD/segmental	ERF
	AcAP2/ERF125	Actinidia11051.t1	LG19	2876117	2878191	1281	426	47.1781	7.88	-	WGD/segmental	DREB
	AcAP2/ERF126	Actinidia21434.t1	LG19	17259979	17261152	819	272	30.9337	6.27	+	WGD/segmental	ERF
	AcAP2/ERF127	Actinidia05650.t1	LG20	2647691	2648615	423	140	14.9129	6.91	+	WGD/segmental	ERF
	AcAP2/ERF128	Actinidia05668.t1	LG20	2868555	2875730	861	286	32.1738	5.37	+	WGD/segmental	ERF
	AcAP2/ERF129	Actinidia31286.t1	LG20	8650017	8652010	651	216	23.5721	4.7	-	WGD/segmental	DREB
	AcAP2/ERF130	Actinidia05276.t1	LG20	9718396	9722700	1365	454	50.1392	6.12	-	WGD/segmental	AP2
	AcAP2/ERF131	Actinidia05230.t1	LG20	11599877	11600698	624	207	21.7927	7.69	+	WGD/segmental	DREB
	AcAP2/ERF132	Actinidia31506.t1	LG20	12614584	12615692	915	304	33.6358	5.05	-	WGD/segmental	ERF
	AcAP2/ERF133	Actinidia39428.t1	LG20	13376317	13387229	888	295	33.7253	9.47	-	WGD/segmental	Soloist
	AcAP2/ERF134	Actinidia23158.t1	LG20	14843696	14845668	717	238	26.8899	5.87	+	WGD/segmental	ERF
	AcAP2/ERF135	Actinidia17567.t1	LG21	3235908	3237406	1110	369	41.2839	4.73	+	WGD/segmental	ERF
	AcAP2/ERF136	Actinidia11342.t1	LG21	9458022	9458777	402	133	15.1841	8.56	+	WGD/segmental	ERF
	AcAP2/ERF137	Actinidia00657.t2	LG21	15670523	15673137	1026	341	37.699	5.1	-	WGD/segmental	DREB
	AcAP2/ERF138	Actinidia00670.t1	LG21	15524105	15526957	897	298	32.0693	8.38	-	WGD/segmental	DREB
	AcAP2/ERF139	Actinidia31771.t1	LG21	16339590	16344002	846	281	31.1611	6.12	-	WGD/segmental	ERF
	AcAP2/ERF140	Actinidia31772.t1	LG21	16356508	16357569	780	259	28.4483	5.25	+	WGD/segmental	ERF
	AcAP2/ERF141	Actinidia31862.t1	LG21	17334658	17335761	951	316	35.055	5.09	+	WGD/segmental	ERF
	AcAP2/ERF142	Actinidia25891.t1	LG22	2368463	2377890	819	272	29.6319	5.44	-	WGD/segmental	ERF
	AcAP2/ERF143	Actinidia24986.t1	LG22	3949357	3966476	1866	621	67.9312	5.75	-	WGD/segmental	DREB
	AcAP2/ERF144	Actinidia31667.t1	LG22	4158404	4159483	1008	335	36.9097	6.35	-	WGD/segmental	ERF
	AcAP2/ERF145	Actinidia31666.t1	LG22	4175448	4188522	1272	423	46.8448	9.66	+	WGD/segmental	ERF
	AcAP2/ERF146	Actinidia03019.t1	LG22	7207873	7212608	1488	495	54.2575	7.62	+	WGD/segmental	AP2
	AcAP2/ERF147	Actinidia06788.t1	LG22	10554098	10559624	2007	668	73.7498	5.97	+	WGD/segmental	AP2
	AcAP2/ERF148	Actinidia40060.t1	LG22	13319531	13322279	822	273	30.2039	5.28	-	WGD/segmental	ERF
	AcAP2/ERF149	Actinidia40245.t1	LG22	16208703	16209692	867	288	31.7506	6.49	+	WGD/segmental	ERF
	AcAP2/ERF150	Actinidia40302.t1	LG22	16914235	16915599	579	192	21.8475	9.62	+	WGD/segmental	ERF
	AcAP2/ERF151	Actinidia22349.t1	LG23	1208756	1209973	561	186	20.9519	8.7	-	WGD/segmental	ERF
	AcAP2/ERF152	Actinidia22309.t1	LG23	1679293	1679909	489	162	18.4521	8.39	+	WGD/segmental	ERF
	AcAP2/ERF153	Actinidia22149.t1	LG23	3785646	3788269	921	306	33.9314	8.95	+	WGD/segmental	DREB
	AcAP2/ERF154	Actinidia02044.t1	LG23	5274911	5276160	741	246	26.503	5.51	+	WGD/segmental	DREB
	AcAP2/ERF155	Actinidia02046.t1	LG23	5284783	5287771	651	216	23.6616	9.2	+	WGD/segmental	DREB
	AcAP2/ERF156	Actinidia02153.t1	LG23	6703757	6705613	717	238	25.9511	5.5	-	WGD/segmental	DREB
	AcAP2/ERF157	Actinidia02176.t1	LG23	6948609	6957579	1032	343	38.7824	9.87	-	WGD/segmental	ERF
	AcAP2/ERF158	Actinidia02177.t1	LG23	6975212	6981243	1761	586	66.3903	7.63	-	WGD/segmental	AP2
	AcAP2/ERF159	Actinidia02178.t1	LG23	6990656	6991842	1017	338	38.1346	8.37	-	tandem	ERF
	AcAP2/ERF160	Actinidia02179.t1	LG23	7014600	7015896	744	247	26.7992	5.29	+	WGD/segmental	ERF
	AcAP2/ERF161	Actinidia12663.t1	LG23	13668400	13669374	624	207	23.205	8.46	-	WGD/segmental	DREB
	AcAP2/ERF162	Actinidia16248.t1	LG24	381982	385480	1038	345	39.2324	8.96	-	WGD/segmental	ERF
	AcAP2/ERF163	Actinidia16308.t1	LG24	1379450	1382300	885	294	32.9345	9.28	-	WGD/segmental	AP2
	AcAP2/ERF164	Actinidia37282.t1	LG24	3979664	3983887	1494	497	54.5022	6.41	+	WGD/segmental	AP2
	AcAP2/ERF165	Actinidia24184.t1	LG24	5567003	5568033	933	310	34.5543	9.02	-	WGD/segmental	DREB
	AcAP2/ERF166	Actinidia30050.t1	LG24	7808578	7818721	816	271	30.8952	9.68	-	WGD/segmental	Soloist
	AcAP2/ERF167	Actinidia11629.t1	LG24	8941629	8948373	882	293	32.9814	6.78	+	WGD/segmental	ERF
	AcAP2/ERF168	Actinidia24561.t1	LG25	5442858	5448316	1251	416	45.6887	6.09	+	WGD/segmental	AP2
	AcAP2/ERF169	Actinidia16494.t1	LG25	10292324	10295703	576	191	21.3626	9.42	-	WGD/segmental	ERF
	AcAP2/ERF170	Actinidia16472.t1	LG25	10603501	10606720	1269	422	45.8123	6.06	-	WGD/segmental	AP2
	AcAP2/ERF171	Actinidia16407.t1	LG25	11683578	11687114	1752	583	65.1993	6.61	+	WGD/segmental	AP2
	AcAP2/ERF172	Actinidia33302.t1	LG25	13724930	13730535	1017	338	37.9868	4.72	-	WGD/segmental	AP2
	AcAP2/ERF173	Actinidia29985.t1	LG25	17351873	17358995	777	258	29.4064	6.6	+	WGD/segmental	DREB
	AcAP2/ERF174	Actinidia15373.t1	LG26	2105069	2106464	762	253	27.4529	6.99	-	WGD/segmental	DREB
	AcAP2/ERF175	Actinidia01091.t1	LG26	4015819	4016554	456	151	16.6966	9.39	-	WGD/segmental	DREB
	AcAP2/ERF176	Actinidia10225.t1	LG26	4876400	4881334	1842	613	67.9853	6.58	+	WGD/segmental	AP2
	AcAP2/ERF177	Actinidia10308.t1	LG26	6851007	6856238	951	316	35.0092	8.61	-	WGD/segmental	DREB
	AcAP2/ERF178	Actinidia17778.t1	LG26	7586165	7589817	1254	417	45.6403	9.33	-	WGD/segmental	ERF
	AcAP2/ERF179	Actinidia02611.t1	LG26	10489173	10490630	546	181	19.4867	9.58	+	WGD/segmental	DREB
	AcAP2/ERF180	Actinidia04754.t1	LG27	4966121	4968211	1089	362	38.4672	5.75	-	WGD/segmental	ERF
	AcAP2/ERF181	Actinidia03523.t1	LG27	8174891	8176088	561	186	20.3819	5.67	+	WGD/segmental	DREB
	AcAP2/ERF182	Actinidia23090.t1	LG27	10375505	10380757	495	164	18.456	8.45	-	WGD/segmental	ERF
	AcAP2/ERF183	Actinidia15738.t1	LG27	12052653	12058737	840	279	30.7954	5.06	+	WGD/segmental	DREB
	AcAP2/ERF184	Actinidia15778.t1	LG27	12572726	12573703	525	174	19.3269	8.7	+	WGD/segmental	ERF
	AcAP2/ERF185	Actinidia22649.t1	LG28	3659972	3660755	558	185	20.7419	6.35	-	WGD/segmental	DREB
	AcAP2/ERF186	Actinidia19292.t1	LG28	4537786	4542186	1335	444	48.9525	8.69	+	WGD/segmental	AP2
	AcAP2/ERF187	Actinidia22838.t1	Contig01106_ERROPOS1501539X	444813	445968	834	277	30.4495	8.31	-	/	DREB
	AcAP2/ERF188	Actinidia28458.t1	Contig01780	10988	14173	672	223	24.7376	6.98	-	/	AP2
	AcAP2/ERF189	Actinidia30542.t1	Contig01903	16709	17948	507	168	18.7967	9.57	-	/	ERF
