# Supplementary material for: Genome-wide identification and characterization of AP2/ERF gene superfamily during flower development in Actinidia eriantha
Source: BMC Genomics. 2022 Sep 13;23:650. doi: 10.1186/s12864-022-08871-4 (PMC9469511; doi:10.1186/s12864-022-08871-4)
Supplement: Supplementary file 4 — Additional file 4: Table S4. The gene structures of AP2/ERF gene family in A. eriantha and A. chinensis. [file 12864_2022_8871_MOESM4_ESM.xlsx]

## Sheet: S4
Table S4. The gene structures of AP2/ERF gene family in A. eriantha and A. chinensis.
Species	Gene ID	Exon number	Exon 1	Exon 2	Exon 3	Exon 4	Exon 5	Exon 6	Exon 7	Exon 8	Exon 9	Exon 10	Exon 11	Exon 12	Exon 13	Exon 14	Exon 15	Exon 16	Exon 17	Exon 18	Exon 19	Exon 20	Exon 21	Exon 22
Actinidia eriantha	AeAP2/ERF001	1	1-1605
	AeAP2/ERF002	2	1-871	879-1144
	AeAP2/ERF003	5	1-630	645-739	873-947	3665-3747	3876-4078
	AeAP2/ERF004	1	1-786
	AeAP2/ERF005	6	127-779	886-1103	1531-1664	1762-1844	2691-3083	3174-3237
	AeAP2/ERF006	10	213-419	638-859	983-1152	1245-1336	1419-1463	1541-1686	1844-1931	2022-2056	2193-2208	2353-2849
	AeAP2/ERF007	1	1-432
	AeAP2/ERF008	1	1-1050
	AeAP2/ERF009	1	1-828
	AeAP2/ERF010	2	269-288	1318-2323
	AeAP2/ERF011	1	1-885
	AeAP2/ERF012	3	1-60	84-315	337-455
	AeAP2/ERF013	1	1-372
	AeAP2/ERF014	1	1-687
	AeAP2/ERF015	1	1-933
	AeAP2/ERF016	3	1-147	168-867	3966-4189
	AeAP2/ERF017	2	253-272	1057-2095
	AeAP2/ERF018	2	1-464	559-871
	AeAP2/ERF019	2	1-677	797-1031
	AeAP2/ERF020	2	1-746	13820-14585
	AeAP2/ERF021	7	1-166	557-645	755-828	931-981	1078-1165	1802-2211	3187-3202
	AeAP2/ERF022	1	1-540
	AeAP2/ERF023	1	1-465
	AeAP2/ERF024	5	1971-2048	2146-2219	2315-2365	2458-2534	3188-3831
	AeAP2/ERF025	1	1-1059
	AeAP2/ERF026	22	1-420	1170-1250	1597-1659	1803-1919	2098-2187	2302-2389	2533-2602	4606-4684	10590-10634	11076-11162	11260-11343	12643-12786	12892-13032	14623-14731	17673-17728	18972-19016	19116-19245	19390-19497	21111-21203	21681-21760	21859-21948	25357-25485
	AeAP2/ERF027	5	1-79	110-469	1190-1330	2468-3172	4296-4351
	AeAP2/ERF028	2	1-710	2683-2707
	AeAP2/ERF029	6	1-385	448-586	6602-7003	11688-11800	11805-12006	12018-12231
	AeAP2/ERF030	1	1-909
	AeAP2/ERF031	7	1-274	537-625	730-803	893-943	1037-1155	1312-1556	1567-1812
	AeAP2/ERF032	6	1-307	317-461	1255-1359	1453-1496	1596-1670	2001-2098
	AeAP2/ERF033	7	1-311	533-646	1130-1234	1329-1373	1472-1563	1831-1982	3070-3285
	AeAP2/ERF034	2	459-471	2166-2701
	AeAP2/ERF035	2	1-316	489-898
	AeAP2/ERF036	1	1-744
	AeAP2/ERF037	2	1-751	5965-5975
	AeAP2/ERF038	1	1-552
	AeAP2/ERF039	5	1-165	185-251	5051-5186	6144-6668	13710-14244
	AeAP2/ERF040	1	1-288
	AeAP2/ERF041	2	1-199	2433-3064
	AeAP2/ERF042	1	1-552
	AeAP2/ERF043	1	1-615
	AeAP2/ERF044	10	328-573	1068-1181	1333-1466	1572-1675	1750-1794	1977-2122	2208-2295	2403-2504	2567-2584	3149-3579
	AeAP2/ERF045	1	1-1557
	AeAP2/ERF046	1	1-1149
	AeAP2/ERF047	1	1-615
	AeAP2/ERF048	1	1-669
	AeAP2/ERF049	4	1-158	256-337	2149-2224	2812-3305
	AeAP2/ERF050	7	251-804	950-989	1208-1294	1381-1469	1753-1835	2233-2740	3048-3351
	AeAP2/ERF051	9	197-681	822-847	992-1022	1132-1219	1327-1472	1549-1593	1676-1767	1868-2037	2598-2795
	AeAP2/ERF052	7	397-824	1098-1174	1455-1528	1595-1713	4580-4662	4762-5266	5846-5969
	AeAP2/ERF053	2	1-162	12047-12901
	AeAP2/ERF054	2	1-245	364-556
	AeAP2/ERF055	1	1-804
	AeAP2/ERF056	3	486-864	1315-1503	1670-2169
	AeAP2/ERF057	1	1-636
	AeAP2/ERF058	3	445-962	1158-1352	1879-2257
	AeAP2/ERF059	1	1-534
	AeAP2/ERF060	3	1-81	194-248	265-641
	AeAP2/ERF061	2	805-1691	2724-2976
	AeAP2/ERF062	2	12-91	192-621
	AeAP2/ERF063	3	1-142	479-767	847-1432
	AeAP2/ERF064	1	1-705
	AeAP2/ERF065	8	102-310	1175-1257	1489-1577	5294-5367	5439-5489	6366-6427	6585-7210	7919-7972
	AeAP2/ERF066	1	1-597
	AeAP2/ERF067	1	1-621
	AeAP2/ERF068	2	1-945	1205-1279
	AeAP2/ERF069	1	1-978
	AeAP2/ERF070	1	1-771
	AeAP2/ERF071	1	1-411
	AeAP2/ERF072	1	1-651
	AeAP2/ERF073	1	1-411
	AeAP2/ERF074	1	1-651
	AeAP2/ERF075	8	638-1236	1321-1346	1478-1508	1598-1685	1822-1967	2197-2241	2334-2437	2560-2675
	AeAP2/ERF076	2	1-598	877-959
	AeAP2/ERF077	2	1-116	212-500
	AeAP2/ERF078	1	1-876
	AeAP2/ERF079	1	1-1008
	AeAP2/ERF080	1	1-729
	AeAP2/ERF081	3	1-146	302-652	5777-6461
	AeAP2/ERF082	6	1-332	4437-4972	4978-5072	10373-10997	13463-13571	14815-15289
	AeAP2/ERF083	1	1-654
	AeAP2/ERF084	1	1-807
	AeAP2/ERF085	3	1-212	259-726	7760-8522
	AeAP2/ERF086	1	24699-25157
	AeAP2/ERF087	2	1-824	6745-7213
	AeAP2/ERF088	1	1-672
	AeAP2/ERF089	6	121-309	2294-2392	7231-7315	7496-7676	9790-9911	9999-10135
	AeAP2/ERF090	3	1-396	435-450	456-664
	AeAP2/ERF091	2	1-592	658-935
	AeAP2/ERF092	1	1-543
	AeAP2/ERF093	2	1-7	7628-8166
	AeAP2/ERF094	1	1443-2309
	AeAP2/ERF095	3	1-148	852-1045	1304-1936
	AeAP2/ERF096	2	500-926	1032-1111
	AeAP2/ERF097	2	59-449	562-644
	AeAP2/ERF098	7	8719-8731	13607-13712	13816-13898	14664-14752	14874-14935	15655-15731	17427-17890
	AeAP2/ERF099	1	1-588
	AeAP2/ERF100	2	1-125	6283-6817
	AeAP2/ERF101	1	1-1047
	AeAP2/ERF102	2	1-641	2455-3160
	AeAP2/ERF103	1	1-1020
	AeAP2/ERF104	1	1-1023
	AeAP2/ERF105	7	1-106	221-348	823-964	1555-1646	2423-2493	2758-2834	3367-3950
	AeAP2/ERF106	2	1-328	419-642
	AeAP2/ERF107	2	1-469	601-788
	AeAP2/ERF108	2	1-256	1562-2124
	AeAP2/ERF109	3	1-151	382-508	1154-1640
	AeAP2/ERF110	8	1-193	945-1509	2047-2129	2751-2839	2975-3048	3687-3741	3862-3994	4339-4820
	AeAP2/ERF111	2	669-1564	2723-2975
	AeAP2/ERF112	2	199-604	755-837
	AeAP2/ERF113	2	65-144	993-1497
	AeAP2/ERF114	1	1-732
	AeAP2/ERF115	1	1-579
	AeAP2/ERF116	7	421-474	1351-1717	2737-2868	2940-3013	6066-6154	6382-6464	7301-7512
	AeAP2/ERF117	1	1-597
	AeAP2/ERF118	1	1-342
	AeAP2/ERF119	8	1567-1682	1912-1994	2262-2350	2712-2768	2865-2930	3029-3095	3761-4103	4257-4422
	AeAP2/ERF120	3	292-1001	3328-3442	10646-10762
	AeAP2/ERF121	2	329-792	1804-1942
	AeAP2/ERF122	1	1-1119
	AeAP2/ERF123	8	1-842	1505-1581	2221-2271	2398-2471	3021-3109	3629-3711	4062-4596	5303-5435
	AeAP2/ERF124	2	1-323	466-841
	AeAP2/ERF125	2	1-193	3125-3501
	AeAP2/ERF126	1	1-417
	AeAP2/ERF127	1	1-723
	AeAP2/ERF128	10	422-667	1561-1677	1934-2064	2188-2291	2383-2427	2644-2789	2945-3032	3123-3153	3290-3315	3409-3899
	AeAP2/ERF129	3	1-62	89-530	590-781
	AeAP2/ERF130	2	1-262	1305-1837
	AeAP2/ERF131	8	1-509	2261-2319	2497-2547	2727-2800	2928-3016	4869-4951	5058-5196	5316-5421
	AeAP2/ERF132	2	176-564	1034-1223
	AeAP2/ERF133	2	1-526	607-998
	AeAP2/ERF134	1	1-420
	AeAP2/ERF135	1	1-363
	AeAP2/ERF136	1	1-666
	AeAP2/ERF137	2	1-252	314-832
	AeAP2/ERF138	1	1-570
	AeAP2/ERF139	10	326-586	1566-1682	1930-2066	2188-2270	2378-2422	2611-2756	2847-2934	3048-3078	3146-3222	3795-4348
	AeAP2/ERF140	2	1-60	2177-2785
	AeAP2/ERF141	4	1-722	730-929	1038-1100	1228-1394
	AeAP2/ERF142	8	1-203	1639-1717	2216-2335	6364-6462	11551-11667	11792-11827	12589-13317	18037-18231
	AeAP2/ERF143	2	84-166	591-1017
	AeAP2/ERF144	1	1-918
	AeAP2/ERF145	1	1-519
	AeAP2/ERF146	3	1-457	1346-1404	1500-1637
	AeAP2/ERF147	1	1-774
	AeAP2/ERF148	2	62-452	556-638
	AeAP2/ERF149	6	222-370	487-569	1112-1200	1274-1347	2205-2281	4141-4637
	AeAP2/ERF150	9	383-664	1381-1497	1877-2007	2142-2245	2666-2811	2951-3038	3148-3178	3294-3319	3406-3938
	AeAP2/ERF151	6	1-380	839-921	1172-1260	3739-3787	3875-4601	8566-9010
	AeAP2/ERF152	1	1-1191
	AeAP2/ERF153	1	1-672
	AeAP2/ERF154	8	220-328	1907-1957	2260-2390	4430-4567	7572-7656	7839-8019	10427-10548	10633-10769
	AeAP2/ERF155	6	1-386	857-939	1164-1252	1639-1712	1858-1898	2724-3454
	AeAP2/ERF156	1	1-825
	AeAP2/ERF157	1	1-603
	AeAP2/ERF158	7	654-967	1592-1668	1908-1981	2765-2853	3436-3518	3876-4212	4319-4424
Actinidia chinensis	AcAP2/ERF001	2	1-1388	1438-1475
	AcAP2/ERF002	2	1-380	1340-1388
	AcAP2/ERF003	2	1-57	148-795
	AcAP2/ERF004	2	1-698	828-1167
	AcAP2/ERF005	2	1-760	859-872
	AcAP2/ERF006	11	1-174	320-805	1374-1399	1523-1553	1661-1748	1835-1980	2165-2209	2284-2387	2495-2628	2780-2862	2935-3007
	AcAP2/ERF007	8	1-28	1712-1939	2069-2882	2958-2994	3188-3277	9365-9469	9710-9816	12678-13266
	AcAP2/ERF008	2	1-414	550-618
	AcAP2/ERF009	2	1-273	333-740
	AcAP2/ERF010	7	1-181	285-367	530-538	919-1007	1139-1212	2496-2572	4300-4802
	AcAP2/ERF011	2	1-461	19651-19831
	AcAP2/ERF012	3	1-438	1595-2534	2680-3134
	AcAP2/ERF013	9	1-610	1223-1299	1478-1528	1972-2045	2177-2265	2409-2417	2906-3015	3525-4089	4803-5059
	AcAP2/ERF014	2	1-484	1510-1611
	AcAP2/ERF015	9	1-168	3249-3397	3508-3590	4095-4103	5019-5071	5203-5276	5375-5425	5611-5687	6590-7346
	AcAP2/ERF016	2	1-588	1943-2357
	AcAP2/ERF017	3	1-559	1665-1936	2118-2162
	AcAP2/ERF018	2	1-633	707-772
	AcAP2/ERF019	2	1-17	1464-2079
	AcAP2/ERF020	4	1-597	2131-2251	3198-3222	3297-3306
	AcAP2/ERF021	3	1-104	217-333	2909-3605
	AcAP2/ERF022	2	1-61	2505-3475
	AcAP2/ERF023	2	1-655	2074-2156
	AcAP2/ERF024	2	1-1108	1298-1317
	AcAP2/ERF025	9	1-721	1363-1388	1505-1535	1660-1747	1839-1984	2312-2415	2538-2674	2920-3036	3726-3923
	AcAP2/ERF026	2	1-807	3014-3499
	AcAP2/ERF027	2	1-737	973-988
	AcAP2/ERF028	2	1-227	385-1024
	AcAP2/ERF029	2	1-231	339-878
	AcAP2/ERF030	2	1-1351	2121-2322
	AcAP2/ERF031	2	1-43	919-1580
	AcAP2/ERF032	2	1-211	307-839
	AcAP2/ERF033	2	1-32	298-1024
	AcAP2/ERF034	2	1-993	1140-1190
	AcAP2/ERF035	2	1-428	1027-1039
	AcAP2/ERF036	8	1-464	679-704	836-866	952-1039	1435-1580	1678-1722	1815-1905	2370-2408
	AcAP2/ERF037	2	1-21	1218-2279
	AcAP2/ERF038	2	1-125	923-2114
	AcAP2/ERF039	3	1-174	4057-4215	7776-8381
	AcAP2/ERF040	3	1-58	200-296	479-1040
	AcAP2/ERF041	9	1-545	1070-1701	1841-1902	2780-2830	2902-2975	3513-3601	3690-3698	3833-3915	4920-5164
	AcAP2/ERF042	2	1-282	378-629
	AcAP2/ERF043	2	1-578	8290-8731
	AcAP2/ERF044	2	1-16	482-1302
	AcAP2/ERF045	3	1-566	3637-3923	6280-6515
	AcAP2/ERF046	2	1-240	301-702
	AcAP2/ERF047	2	1-305	5900-6326
	AcAP2/ERF048	3	1-120	1608-1635	3216-4213
	AcAP2/ERF049	8	1-106	207-534	850-932	1487-1575	2270-2343	2424-2474	2625-2701	3187-3818
	AcAP2/ERF050	10	1-610	8199-8890	14869-14986	15761-16188	18672-18718	18833-18893	20603-20657	21216-21251	21359-21442	21549-22186
	AcAP2/ERF051	2	1-587	3867-4086
	AcAP2/ERF052	2	1-465	718-777
	AcAP2/ERF053	2	1-376	1791-2227
	AcAP2/ERF054	3	1-752	905-1102	1546-2289
	AcAP2/ERF055	4	1-445	3382-3481	3843-3951	4140-4268
	AcAP2/ERF056	17	1-169	735-1236	1331-1413	4225-4233	4655-4743	4856-4929	5043-5093	5198-5274	5572-5939	7696-7782	8977-9123	9525-9711	11149-11261	12114-12135	12221-12300
	AcAP2/ERF057	2	1-6	466-750
	AcAP2/ERF058	3	1-545	1612-1689	1898-2057
	AcAP2/ERF059	6	1-203	326-408	1061-1149	1284-1408	2368-2444	2576-3360
	AcAP2/ERF060	3	1-577	4386-4496	4577-4644
	AcAP2/ERF061	2	1-701	831-1152
	AcAP2/ERF062	2	1-23	582-2501
	AcAP2/ERF063	7	1-80	188-270	1693-1781	1908-1981	2111-2161	2347-2423	4011-4531
	AcAP2/ERF064	2	1-563	1582-1738
	AcAP2/ERF065	2	1-187	1923-2224
	AcAP2/ERF066	2	1-962	3860-4212
	AcAP2/ERF067	2	1-100	191-744
	AcAP2/ERF068	9	1-566	1268-1316	3731-3795	3919-4166	4473-4600	4692-4765	5775-5827	7846-7924	8786-9361
	AcAP2/ERF069	2	1-383	466-1431
	AcAP2/ERF070	2	1-292	3768-4549
	AcAP2/ERF071	3	1-535	655-693	7557-8387
	AcAP2/ERF072	2	1-308	444-2035
	AcAP2/ERF073	2	1-462	624-1166
	AcAP2/ERF074	8	1-373	492-828	1418-1510	2302-2390	3165-3238	3320-3370	3492-3568	4172-5187
	AcAP2/ERF075	3	1-565	4116-4170	6343-6847
	AcAP2/ERF076	2	1-405	489-605
	AcAP2/ERF077	1	1-992
	AcAP2/ERF078	6	1-214	473-561	667-740	830-880	1016-1092	1249-1775
	AcAP2/ERF079	2	1-1135	2769-2797
	AcAP2/ERF080	8	1-467	711-773	898-985	1206-1351	1447-1491	1586-1677	1933-2084	3169-3384
	AcAP2/ERF081	4	1-56	486-560	637-762	4311-4977
	AcAP2/ERF082	3	1-857	4023-4157	4252-4582
	AcAP2/ERF083	2	1-230	393-807
	AcAP2/ERF084	7	1-200	1073-1149	1227-1277	1433-1506	1929-2020	2268-2350	2808-3187
	AcAP2/ERF085	5	1-709	796-821	937-967	1076-1163	1303-1470
	AcAP2/ERF086	2	1-115	883-1367
	AcAP2/ERF087	8	1-507	2284-2360	3333-3383	3476-3549	3628-3716	4104-4112	4256-4338	4455-4651
	AcAP2/ERF088	2	1-216	319-709
	AcAP2/ERF089	2	1-8	459-1188
	AcAP2/ERF090	2	1-703	1129-1331
	AcAP2/ERF091	2	1-602	714-795
	AcAP2/ERF092	2	1-99	246-908
	AcAP2/ERF093	3	1-182	508-683	770-1402
	AcAP2/ERF094	3	1-1340	1640-1682	1785-1807
	AcAP2/ERF095	2	1-716	1585-1726
	AcAP2/ERF096	2	1-165	249-1100
	AcAP2/ERF097	3	1-103	401-614	750-2334
	AcAP2/ERF098	2	1-877	1029-1057
	AcAP2/ERF099	3	1-951	5887-5908	6299-6321
	AcAP2/ERF100	8	1-57	676-890	4909-5055	5139-5269	6999-7060	9225-9308	10644-10765	12231-12984
	AcAP2/ERF101	2	1-70	3634-4250
	AcAP2/ERF102	8	1-1354	1439-1464	1598-1628	1720-1807	1965-2110	2340-2384	2477-2580	2732-3051
	AcAP2/ERF103	2	1-469	603-676
	AcAP2/ERF104	2	1-318	402-1307
	AcAP2/ERF105	2	1-548	704-995
	AcAP2/ERF106	2	1-492	2719-3350
	AcAP2/ERF107	2	1-535	6218-6663
	AcAP2/ERF108	2	1-40	311-743
	AcAP2/ERF109	2	1-663	813-822
	AcAP2/ERF110	2	1-631	2038-2350
	AcAP2/ERF111	8	1-842	1497-1573	2341-2391	2518-2591	3167-3255	3778-3860	4212-4746	5342-5591
	AcAP2/ERF112	2	1-27	830-1606
	AcAP2/ERF113	2	1-312	1227-1283
	AcAP2/ERF114	2	1-445	1212-1258
	AcAP2/ERF115	2	1-427	3574-3599
	AcAP2/ERF116	2	1-708	3001-3120
	AcAP2/ERF117	3	1-517	2803-2931	4424-4473
	AcAP2/ERF118	2	1-473	628-780
	AcAP2/ERF119	2	1-669	824-829
	AcAP2/ERF120	2	1-594	954-1010
	AcAP2/ERF121	9	1-386	1086-1717	1878-1939	2663-2713	2785-2858	5874-5962	6051-6059	6194-6276	7088-7399
	AcAP2/ERF122	3	1-729	829-865	2061-2149
	AcAP2/ERF123	9	1-589	5130-5240	5718-5896	6927-7106	7198-7353	7882-7959	8170-8258	8398-8499	9503-9602
	AcAP2/ERF124	2	1-212	886-919
	AcAP2/ERF125	2	1-110	905-2075
	AcAP2/ERF126	2	1-327	427-1174
	AcAP2/ERF127	2	1-402	905-925
	AcAP2/ERF128	6	1-77	181-229	494-604	901-963	2219-2430	6828-7176
	AcAP2/ERF129	2	1-568	1912-1994
	AcAP2/ERF130	10	1-533	1286-1399	1542-1675	1779-1882	1955-1999	2181-2326	2428-2515	2616-2646	2767-2792	3416-3917	4199-4305
	AcAP2/ERF131	2	1-32	231-822
	AcAP2/ERF132	2	1-6	201-1109
	AcAP2/ERF133	7	1-425	513-634	2762-2942	3124-3208	8573-8703	8999-9049	10609-10913
	AcAP2/ERF134	1	1-712
	AcAP2/ERF135	2	1-1011	1401-1499
	AcAP2/ERF136	2	1-23	308-756
	AcAP2/ERF137	2	1-1282	2327-2615
	AcAP2/ERF138	2	1-948	2845-2853
	AcAP2/ERF139	2	1-9	3577-4413
	AcAP2/ERF140	2	1-775	1058-1062
	AcAP2/ERF141	2	1-16	115-1104
	AcAP2/ERF142	2	1-725	9335-9428
	AcAP2/ERF143	11	1-551	4321-4432	4542-4669	5609-5674	7141-7192	7333-7418	8694-8860	8935-9051	10652-10722	12038-12074	16583-17120
	AcAP2/ERF144	2	1-30	103-1080
	AcAP2/ERF145	4	1-735	10033-10198	12383-12614	12819-13075
	AcAP2/ERF146	10	1-990	1563-1588	1707-1737	1843-1930	2021-2166	2355-2399	2507-2589	2711-2847	3095-3211	4197-4736
	AcAP2/ERF147	8	1-250	807-1338	1697-1779	2331-2419	2919-2992	3121-3171	3977-4053	4677-5527
	AcAP2/ERF148	3	1-666	2482-2596	2709-2749
	AcAP2/ERF149	2	1-691	815-990
	AcAP2/ERF150	2	1-273	789-1365
	AcAP2/ERF151	2	1-478	1136-1218
	AcAP2/ERF152	2	1-83	212-617
	AcAP2/ERF153	2	1-10	1714-2624
	AcAP2/ERF154	2	1-57	567-1250
	AcAP2/ERF155	2	1-214	2281-2989
	AcAP2/ERF156	2	1-665	1806-1857
	AcAP2/ERF157	6	1-25	161-280	925-1029	2703-2836	2924-3014	8415-8971
	AcAP2/ERF158	2	1-875	5040-6032
	AcAP2/ERF159	2	1-934	1105-1187
	AcAP2/ERF160	1	1-1297
	AcAP2/ERF161	2	1-594	946-975
	AcAP2/ERF162	4	1-831	1324-1360	3216-3327	3442-3499
	AcAP2/ERF163	7	1-155	820-896	1175-1248	1615-1705	1812-1821	1947-2029	2457-2851
	AcAP2/ERF164	10	1-989	1077-1102	1200-1230	1330-1417	1534-1679	1936-1980	2095-2198	2315-2445	2785-2901	3593-4224
	AcAP2/ERF165	2	1-5	104-1031
	AcAP2/ERF166	7	1-137	222-343	2365-2545	2728-2812	7973-8103	8406-8456	10036-10144
	AcAP2/ERF167	3	1-30	454-593	6034-6745
	AcAP2/ERF168	10	1-124	702-1110	1194-1205	1310-1392	3493-3501	4196-4284	4404-4477	4601-4651	4757-4833	5137-5459
	AcAP2/ERF169	2	1-523	3328-3380
	AcAP2/ERF170	9	1-551	1099-1268	1370-1461	1544-1588	1670-1815	1923-2010	2120-2150	2297-2322	2485-3220
	AcAP2/ERF171	9	1-539	841-1348	1788-1870	2057-2065	2154-2242	2329-2402	2498-2548	2632-2708	2815-3537
	AcAP2/ERF172	7	1-506	1144-1223	1963-2036	2574-2662	2929-3011	5294-5407	5536-5606
	AcAP2/ERF173	2	1-166	6398-7123
	AcAP2/ERF174	2	1-182	535-1396
	AcAP2/ERF175	2	1-22	303-736
	AcAP2/ERF176	9	1-853	1108-1663	1905-1987	2149-2157	2255-2343	2712-2785	2879-2929	3018-3094	3779-4935
	AcAP2/ERF177	4	1-795	972-1046	1350-1374	5177-5232
	AcAP2/ERF178	5	1-179	247-726	2874-3199	3278-3375	3483-3653
	AcAP2/ERF179	2	1-536	1449-1458
	AcAP2/ERF180	1	1-514
	AcAP2/ERF181	2	1-22	660-1198
	AcAP2/ERF182	2	1-453	5065-5253
	AcAP2/ERF183	2	1-230	5476-6085
	AcAP2/ERF184	2	1-260	361-978
	AcAP2/ERF185	2	1-97	324-784
	AcAP2/ERF186	9	1-806	1056-1615	1864-1946	2107-2115	2218-2306	2405-2478	2574-2624	2717-2793	3437-4401
	AcAP2/ERF187	2	1-859	1135-1156
	AcAP2/ERF188	6	1-200	1073-1149	1227-1277	1433-1506	1929-2017	3006-3186
	AcAP2/ERF189	2	1-933	1039-1240
