# Supplementary material for: Genome-wide identification and characterization of AP2/ERF gene superfamily during flower development in Actinidia eriantha
Source: BMC Genomics. 2022 Sep 13;23:650. doi: 10.1186/s12864-022-08871-4 (PMC9469511; doi:10.1186/s12864-022-08871-4)
Supplement: Supplementary file 7 — Additional file 7: Table S6. Cis-elements in the promoters of putative AP2/ERF genes in A. eriantha. [file 12864_2022_8871_MOESM7_ESM.xlsx]

## Sheet: Sheet1
Table S6. Cis-elements in the promoters of putative AP2/ERF genes in A. eriantha.
Gene ID	Site Name	Sequence	Position	Matrix score	Strand	Organism	Function description	Function label
AeAP2/ERF001	GT1-motif	GGTTAA	543	6	-	Arabidopsis thaliana	light responsive element	Light-responsiveness
AeAP2/ERF001	ABRE	ACGTG	1979	5	-	Arabidopsis thaliana	cis-acting element involved in the abscisic acid responsiveness	ABA-responsiveness
AeAP2/ERF001	Box 4	ATTAAT	262	6	+	Petroselinum crispum	part of a conserved DNA module involved in light responsiveness	Light-responsiveness
AeAP2/ERF001	G-box	TACGTG	1979	6	-	Arabidopsis thaliana	cis-acting regulatory element involved in light responsiveness	Light-responsiveness
AeAP2/ERF001	GATA-motif	GATAGGG	138	7	-	Pisum sativum	part of a light responsive element	Light-responsiveness
AeAP2/ERF001	MBS	CAACTG	1880	6	-	Arabidopsis thaliana	MYB binding site involved in drought-inducibility	Drought-inducibility
AeAP2/ERF001	ARE	AAACCA	452	6	-	Zea mays	cis-acting regulatory element essential for the anaerobic induction	Anaerobic induction
AeAP2/ERF001	ARE	AAACCA	580	6	+	Zea mays	cis-acting regulatory element essential for the anaerobic induction	Anaerobic induction
AeAP2/ERF001	ARE	AAACCA	1004	6	-	Zea mays	cis-acting regulatory element essential for the anaerobic induction	Anaerobic induction
AeAP2/ERF001	ARE	AAACCA	1770	6	-	Zea mays	cis-acting regulatory element essential for the anaerobic induction	Anaerobic induction
AeAP2/ERF001	ARE	AAACCA	1856	6	-	Zea mays	cis-acting regulatory element essential for the anaerobic induction	Anaerobic induction
AeAP2/ERF001	I-box	cCATATCCAAT	1844	11	+	Flaveria trinervia	part of a light responsive element	Light-responsiveness
AeAP2/ERF001	TGACG-motif	TGACG	1412	5	+	Hordeum vulgare	cis-acting regulatory element involved in the MeJA-responsiveness	MeJA-responsiveness
AeAP2/ERF001	TCA-element	CCATCTTTTT	1113	9	-	Nicotiana tabacum	cis-acting element involved in salicylic acid responsiveness	SA-responsiveness
AeAP2/ERF001	CGTCA-motif	CGTCA	1412	5	-	Hordeum vulgare	cis-acting regulatory element involved in the MeJA-responsiveness	MeJA-responsiveness
AeAP2/ERF002	P-box	CCTTTTG	253	7	-	Oryza sativa	gibberellin-responsive element	GA-responsiveness
AeAP2/ERF002	AT-rich sequence	TAAAATACT	1169	9	+	Pisum sativum	element for maximal elicitor-mediated activation (2copies)	Elicitor-mediated activation
AeAP2/ERF002	GCN4_motif	TGAGTCA	1787	7	-	Oryza sativa	cis-regulatory element involved in endosperm expression	Endosperm expression
AeAP2/ERF002	GARE-motif	TCTGTTG	298	7	+	Brassica oleracea	gibberellin-responsive element	GA-responsiveness
AeAP2/ERF002	TCT-motif	TCTTAC	1114	6	-	Arabidopsis thaliana	part of a light responsive element	Light-responsiveness
AeAP2/ERF002	ABRE	AACCCGG	556	7	+	Arabidopsis thaliana	cis-acting element involved in the abscisic acid responsiveness	ABA-responsiveness
AeAP2/ERF002	ABRE	ACGTG	1062	5	-	Arabidopsis thaliana	cis-acting element involved in the abscisic acid responsiveness	ABA-responsiveness
AeAP2/ERF002	WUN-motif	AAATTTCCT	1319	9	+	Brassica oleracea	wound-responsive element	Wound-responsiveness
AeAP2/ERF002	G-Box	CACGTT	1062	6	+	Pisum sativum	cis-acting regulatory element involved in light responsiveness	Light-responsiveness
AeAP2/ERF002	Box 4	ATTAAT	334	6	+	Petroselinum crispum	part of a conserved DNA module involved in light responsiveness	Light-responsiveness
AeAP2/ERF002	Box 4	ATTAAT	763	6	+	Petroselinum crispum	part of a conserved DNA module involved in light responsiveness	Light-responsiveness
AeAP2/ERF002	Box 4	ATTAAT	833	6	+	Petroselinum crispum	part of a conserved DNA module involved in light responsiveness	Light-responsiveness
AeAP2/ERF002	Box 4	ATTAAT	1378	6	-	Petroselinum crispum	part of a conserved DNA module involved in light responsiveness	Light-responsiveness
AeAP2/ERF002	Box 4	ATTAAT	1560	6	-	Petroselinum crispum	part of a conserved DNA module involved in light responsiveness	Light-responsiveness
AeAP2/ERF002	I-box	AAGATAAGGCT	839	10	+	Gossypium hirsutum	part of a light responsive element	Light-responsiveness
AeAP2/ERF002	TGA-element	AACGAC	518	6	-	Brassica oleracea	auxin-responsive element	Auxin-responsiveness
AeAP2/ERF002	AE-box	AGAAACAA	790	8	-	Arabidopsis thaliana	part of a module for light response	Light-responsiveness
AeAP2/ERF002	CGTCA-motif	CGTCA	1717	5	-	Hordeum vulgare	cis-acting regulatory element involved in the MeJA-responsiveness	MeJA-responsiveness
AeAP2/ERF002	TGACG-motif	TGACG	1717	5	+	Hordeum vulgare	cis-acting regulatory element involved in the MeJA-responsiveness	MeJA-responsiveness
AeAP2/ERF002	TCA-element	CCATCTTTTT	1664	9	+	Nicotiana tabacum	cis-acting element involved in salicylic acid responsiveness	SA-responsiveness
AeAP2/ERF003	TCA-element	CCATCTTTTT	206	9	-	Nicotiana tabacum	cis-acting element involved in salicylic acid responsiveness	SA-responsiveness
AeAP2/ERF003	TCA-element	CCATCTTTTT	1883	9	+	Nicotiana tabacum	cis-acting element involved in salicylic acid responsiveness	SA-responsiveness
AeAP2/ERF003	TGACG-motif	TGACG	862	5	-	Hordeum vulgare	cis-acting regulatory element involved in the MeJA-responsiveness	MeJA-responsiveness
AeAP2/ERF003	TGACG-motif	TGACG	1572	5	+	Hordeum vulgare	cis-acting regulatory element involved in the MeJA-responsiveness	MeJA-responsiveness
AeAP2/ERF003	TGACG-motif	TGACG	1658	5	-	Hordeum vulgare	cis-acting regulatory element involved in the MeJA-responsiveness	MeJA-responsiveness
AeAP2/ERF003	GA-motif	ATAGATAA	1209	8	+	Arabidopsis thaliana	part of a light responsive element	Light-responsiveness
AeAP2/ERF003	CGTCA-motif	CGTCA	862	5	+	Hordeum vulgare	cis-acting regulatory element involved in the MeJA-responsiveness	MeJA-responsiveness
AeAP2/ERF003	CGTCA-motif	CGTCA	1572	5	-	Hordeum vulgare	cis-acting regulatory element involved in the MeJA-responsiveness	MeJA-responsiveness
AeAP2/ERF003	CGTCA-motif	CGTCA	1658	5	+	Hordeum vulgare	cis-acting regulatory element involved in the MeJA-responsiveness	MeJA-responsiveness
AeAP2/ERF003	CAT-box	GCCACT	371	6	+	Arabidopsis thaliana	cis-acting regulatory element related to meristem expression	Meristem expression
AeAP2/ERF003	CAT-box	GCCACT	660	6	+	Arabidopsis thaliana	cis-acting regulatory element related to meristem expression	Meristem expression
AeAP2/ERF003	ARE	AAACCA	159	6	-	Zea mays	cis-acting regulatory element essential for the anaerobic induction	Anaerobic induction
AeAP2/ERF003	ARE	AAACCA	551	6	+	Zea mays	cis-acting regulatory element essential for the anaerobic induction	Anaerobic induction
AeAP2/ERF003	ARE	AAACCA	737	6	-	Zea mays	cis-acting regulatory element essential for the anaerobic induction	Anaerobic induction
AeAP2/ERF003	ARE	AAACCA	1827	6	+	Zea mays	cis-acting regulatory element essential for the anaerobic induction	Anaerobic induction
AeAP2/ERF003	ACA-motif	AATTACAGCCATT	1399	12	+	Pisum sativum	part of gapA in (gapA-CMA1) involved with light responsiveness	Light-responsiveness
AeAP2/ERF003	G-box	TACGTG	951	6	+	Arabidopsis thaliana	cis-acting regulatory element involved in light responsiveness	Light-responsiveness
AeAP2/ERF003	Box 4	ATTAAT	757	6	+	Petroselinum crispum	part of a conserved DNA module involved in light responsiveness	Light-responsiveness
AeAP2/ERF003	Box 4	ATTAAT	1409	6	-	Petroselinum crispum	part of a conserved DNA module involved in light responsiveness	Light-responsiveness
AeAP2/ERF003	Box 4	ATTAAT	1527	6	-	Petroselinum crispum	part of a conserved DNA module involved in light responsiveness	Light-responsiveness
AeAP2/ERF003	Box 4	ATTAAT	1928	6	-	Petroselinum crispum	part of a conserved DNA module involved in light responsiveness	Light-responsiveness
AeAP2/ERF003	GT1-motif	GGTTAAT	53	7	+	Avena sativa	light responsive element	Light-responsiveness
AeAP2/ERF003	GT1-motif	GGTTAA	698	6	+	Arabidopsis thaliana	light responsive element	Light-responsiveness
AeAP2/ERF003	ABRE	GACACGTGGC	371	9	-	Triticum aestivum	cis-acting element involved in the abscisic acid responsiveness	ABA-responsiveness
AeAP2/ERF003	ABRE	ACGTG	952	5	+	Arabidopsis thaliana	cis-acting element involved in the abscisic acid responsiveness	ABA-responsiveness
AeAP2/ERF004	MBS	CAACTG	307	6	+	Arabidopsis thaliana	MYB binding site involved in drought-inducibility	Drought-inducibility
AeAP2/ERF004	ARE	AAACCA	1761	6	-	Zea mays	cis-acting regulatory element essential for the anaerobic induction	Anaerobic induction
AeAP2/ERF004	Box 4	ATTAAT	191	6	+	Petroselinum crispum	part of a conserved DNA module involved in light responsiveness	Light-responsiveness
AeAP2/ERF004	ATCT-motif	AATCTAATCC	558	9	-	Pisum sativum	part of a conserved DNA module involved in light responsiveness	Light-responsiveness
AeAP2/ERF004	MRE	AACCTAA	1194	7	-	Petroselinum crispum	MYB binding site involved in light responsiveness	Light-responsiveness
AeAP2/ERF004	GT1-motif	GGTTAA	239	6	+	Arabidopsis thaliana	light responsive element	Light-responsiveness
AeAP2/ERF004	GT1-motif	GGTTAA	1736	6	-	Arabidopsis thaliana	light responsive element	Light-responsiveness
AeAP2/ERF004	chs-CMA1a	TTACTTAA	110	8	-	Daucus carota	part of a light responsive element	Light-responsiveness
AeAP2/ERF004	GCN4_motif	TGAGTCA	144	7	+	Oryza sativa	cis-regulatory element involved in endosperm expression	Endosperm expression
AeAP2/ERF004	TC-rich repeats	GTTTTCTTAC	7	10	+	Nicotiana tabacum	cis-acting element involved in defense and stress responsiveness	Defense and stress responsiveness
AeAP2/ERF004	LTR	CCGAAA	1632	6	+	Hordeum vulgare	cis-acting element involved in low-temperature responsiveness	Low-temperature responsiveness
AeAP2/ERF004	TCT-motif	TCTTAC	11	6	+	Arabidopsis thaliana	part of a light responsive element	Light-responsiveness
AeAP2/ERF004	TCT-motif	TCTTAC	584	6	-	Arabidopsis thaliana	part of a light responsive element	Light-responsiveness
AeAP2/ERF005	AE-box	AGAAACTT	1907	8	-	Arabidopsis thaliana	part of a module for light response	Light-responsiveness
AeAP2/ERF005	CGTCA-motif	CGTCA	1291	5	-	Hordeum vulgare	cis-acting regulatory element involved in the MeJA-responsiveness	MeJA-responsiveness
AeAP2/ERF005	TGACG-motif	TGACG	1291	5	+	Hordeum vulgare	cis-acting regulatory element involved in the MeJA-responsiveness	MeJA-responsiveness
AeAP2/ERF005	O2-site	GTTGACGTGA	698	9	-	Zea mays	cis-acting regulatory element involved in zein metabolism regulation	Zein metabolism regulation
AeAP2/ERF005	I-box	cCATATCCAAT	1885	10	+	Flaveria trinervia	part of a light responsive element	Light-responsiveness
AeAP2/ERF005	ARE	AAACCA	736	6	+	Zea mays	cis-acting regulatory element essential for the anaerobic induction	Anaerobic induction
AeAP2/ERF005	ARE	AAACCA	791	6	-	Zea mays	cis-acting regulatory element essential for the anaerobic induction	Anaerobic induction
AeAP2/ERF005	ARE	AAACCA	1189	6	-	Zea mays	cis-acting regulatory element essential for the anaerobic induction	Anaerobic induction
AeAP2/ERF005	ARE	AAACCA	1243	6	-	Zea mays	cis-acting regulatory element essential for the anaerobic induction	Anaerobic induction
AeAP2/ERF005	MBS	CAACTG	1777	6	+	Arabidopsis thaliana	MYB binding site involved in drought-inducibility	Drought-inducibility
AeAP2/ERF005	AuxRR-core	GGTCCAT	1831	7	+	Nicotiana tabacum	cis-acting regulatory element involved in auxin responsiveness	Auxin-responsiveness
AeAP2/ERF005	GATA-motif	GATAGGG	338	7	+	Pisum sativum	part of a light responsive element	Light-responsiveness
AeAP2/ERF005	MRE	AACCTAA	421	7	+	Petroselinum crispum	MYB binding site involved in light responsiveness	Light-responsiveness
AeAP2/ERF005	Gap-box	CAAATGAA(A/G)A	1805	9	+	Arabidopsis thaliana	part of a light responsive element	Light-responsiveness
AeAP2/ERF005	P-box	CCTTTTG	1220	7	+	Oryza sativa	gibberellin-responsive element	GA-responsiveness
AeAP2/ERF005	GARE-motif	TCTGTTG	117	7	+	Brassica oleracea	gibberellin-responsive element	GA-responsiveness
AeAP2/ERF005	TCT-motif	TCTTAC	258	6	-	Arabidopsis thaliana	part of a light responsive element	Light-responsiveness
AeAP2/ERF005	TCT-motif	TCTTAC	521	6	-	Arabidopsis thaliana	part of a light responsive element	Light-responsiveness
AeAP2/ERF005	TCT-motif	TCTTAC	805	6	+	Arabidopsis thaliana	part of a light responsive element	Light-responsiveness
AeAP2/ERF005	LTR	CCGAAA	433	6	+	Hordeum vulgare	cis-acting element involved in low-temperature responsiveness	Low-temperature responsiveness
AeAP2/ERF006	MRE	AACCTAA	1476	7	+	Petroselinum crispum	MYB binding site involved in light responsiveness	Light-responsiveness
AeAP2/ERF006	Sp1	GGGCGG	1387	6	-	Oryza sativa	light responsive element	Light-responsiveness
AeAP2/ERF006	Box 4	ATTAAT	275	6	+	Petroselinum crispum	part of a conserved DNA module involved in light responsiveness	Light-responsiveness
AeAP2/ERF006	GC-motif	CCCCCG	1384	6	+	Zea mays	enhancer-like element involved in anoxic specific inducibility	Anoxic specific inducibility
AeAP2/ERF006	ATC-motif	TGCTATCCA	297	9	+	Pisum sativum	part of a conserved DNA module involved in light responsiveness	Light-responsiveness
AeAP2/ERF006	CAT-box	GCCACT	1595	6	-	Arabidopsis thaliana	cis-acting regulatory element related to meristem expression	Meristem expression
AeAP2/ERF006	AE-box	AGAAACTT	61	8	+	Arabidopsis thaliana	part of a module for light response	Light-responsiveness
AeAP2/ERF006	AE-box	AGAAACTT	658	8	+	Arabidopsis thaliana	part of a module for light response	Light-responsiveness
AeAP2/ERF006	CGTCA-motif	CGTCA	791	5	+	Hordeum vulgare	cis-acting regulatory element involved in the MeJA-responsiveness	MeJA-responsiveness
AeAP2/ERF006	CGTCA-motif	CGTCA	1393	5	+	Hordeum vulgare	cis-acting regulatory element involved in the MeJA-responsiveness	MeJA-responsiveness
AeAP2/ERF006	CGTCA-motif	CGTCA	1975	5	-	Hordeum vulgare	cis-acting regulatory element involved in the MeJA-responsiveness	MeJA-responsiveness
AeAP2/ERF006	TGACG-motif	TGACG	791	5	-	Hordeum vulgare	cis-acting regulatory element involved in the MeJA-responsiveness	MeJA-responsiveness
AeAP2/ERF006	TGACG-motif	TGACG	1393	5	-	Hordeum vulgare	cis-acting regulatory element involved in the MeJA-responsiveness	MeJA-responsiveness
AeAP2/ERF006	TGACG-motif	TGACG	1975	5	+	Hordeum vulgare	cis-acting regulatory element involved in the MeJA-responsiveness	MeJA-responsiveness
AeAP2/ERF006	O2-site	GATGACATGG	785	9	-	Zea mays	cis-acting regulatory element involved in zein metabolism regulation	Zein metabolism regulation
AeAP2/ERF006	O2-site	GATGACATGG	1633	9	+	Zea mays	cis-acting regulatory element involved in zein metabolism regulation	Zein metabolism regulation
AeAP2/ERF006	TCCC-motif	TCTCCCT	372	7	+	Spinacia oleracea	part of a light responsive element	Light-responsiveness
AeAP2/ERF006	I-box	cCATATCCAAT	935	10	-	Flaveria trinervia	part of a light responsive element	Light-responsiveness
AeAP2/ERF006	I-box	cCATATCCAAT	1495	10	-	Flaveria trinervia	part of a light responsive element	Light-responsiveness
AeAP2/ERF006	AuxRR-core	GGTCCAT	1330	7	+	Nicotiana tabacum	cis-acting regulatory element involved in auxin responsiveness	Auxin-responsiveness
AeAP2/ERF006	ARE	AAACCA	1258	6	-	Zea mays	cis-acting regulatory element essential for the anaerobic induction	Anaerobic induction
AeAP2/ERF006	MBS	CAACTG	1024	6	-	Arabidopsis thaliana	MYB binding site involved in drought-inducibility	Drought-inducibility
AeAP2/ERF006	MBS	CAACTG	1131	6	+	Arabidopsis thaliana	MYB binding site involved in drought-inducibility	Drought-inducibility
AeAP2/ERF007	G-Box	CACGTT	1730	6	-	Pisum sativum	cis-acting regulatory element involved in light responsiveness	Light-responsiveness
AeAP2/ERF007	TCT-motif	TCTTAC	475	6	+	Arabidopsis thaliana	part of a light responsive element	Light-responsiveness
AeAP2/ERF007	TCT-motif	TCTTAC	1309	6	-	Arabidopsis thaliana	part of a light responsive element	Light-responsiveness
AeAP2/ERF007	ABRE	ACGTG	1731	5	+	Arabidopsis thaliana	cis-acting element involved in the abscisic acid responsiveness	ABA-responsiveness
AeAP2/ERF007	TC-rich repeats	GTTTTCTTAC	471	9	+	Nicotiana tabacum	cis-acting element involved in defense and stress responsiveness	Defense and stress responsiveness
AeAP2/ERF007	TATC-box	TATCCCA	1741	7	+	Oryza sativa	cis-acting element involved in gibberellin-responsiveness	GA-responsiveness
AeAP2/ERF007	Box 4	ATTAAT	1061	6	-	Petroselinum crispum	part of a conserved DNA module involved in light responsiveness	Light-responsiveness
AeAP2/ERF007	Box 4	ATTAAT	1065	6	-	Petroselinum crispum	part of a conserved DNA module involved in light responsiveness	Light-responsiveness
AeAP2/ERF007	Box 4	ATTAAT	1122	6	-	Petroselinum crispum	part of a conserved DNA module involved in light responsiveness	Light-responsiveness
AeAP2/ERF007	Box 4	ATTAAT	1428	6	-	Petroselinum crispum	part of a conserved DNA module involved in light responsiveness	Light-responsiveness
AeAP2/ERF007	TGACG-motif	TGACG	67	5	-	Hordeum vulgare	cis-acting regulatory element involved in the MeJA-responsiveness	MeJA-responsiveness
AeAP2/ERF007	CGTCA-motif	CGTCA	67	5	+	Hordeum vulgare	cis-acting regulatory element involved in the MeJA-responsiveness	MeJA-responsiveness
AeAP2/ERF008	Box 4	ATTAAT	101	6	+	Petroselinum crispum	part of a conserved DNA module involved in light responsiveness	Light-responsiveness
AeAP2/ERF008	Box 4	ATTAAT	182	6	+	Petroselinum crispum	part of a conserved DNA module involved in light responsiveness	Light-responsiveness
AeAP2/ERF008	Box 4	ATTAAT	254	6	+	Petroselinum crispum	part of a conserved DNA module involved in light responsiveness	Light-responsiveness
AeAP2/ERF008	Box 4	ATTAAT	410	6	+	Petroselinum crispum	part of a conserved DNA module involved in light responsiveness	Light-responsiveness
AeAP2/ERF008	Box 4	ATTAAT	773	6	+	Petroselinum crispum	part of a conserved DNA module involved in light responsiveness	Light-responsiveness
AeAP2/ERF008	Box 4	ATTAAT	869	6	+	Petroselinum crispum	part of a conserved DNA module involved in light responsiveness	Light-responsiveness
AeAP2/ERF008	Box 4	ATTAAT	1851	6	-	Petroselinum crispum	part of a conserved DNA module involved in light responsiveness	Light-responsiveness
AeAP2/ERF008	ATCT-motif	AATCTAATCC	1258	9	+	Pisum sativum	part of a conserved DNA module involved in light responsiveness	Light-responsiveness
AeAP2/ERF008	GT1-motif	GGTTAA	686	6	+	Arabidopsis thaliana	light responsive element	Light-responsiveness
AeAP2/ERF008	G-Box	TCCACATGGCA	1435	10	-	Triticum aestivum	cis-acting regulatory element involved in light responsiveness	Light-responsiveness
AeAP2/ERF008	GCN4_motif	TGAGTCA	877	7	-	Oryza sativa	cis-regulatory element involved in endosperm expression	Endosperm expression
AeAP2/ERF008	LTR	CCGAAA	1461	6	-	Hordeum vulgare	cis-acting element involved in low-temperature responsiveness	Low-temperature responsiveness
AeAP2/ERF008	TGACG-motif	TGACG	1243	5	+	Hordeum vulgare	cis-acting regulatory element involved in the MeJA-responsiveness	MeJA-responsiveness
AeAP2/ERF008	AE-box	AGAAACTT	1182	8	-	Arabidopsis thaliana	part of a module for light response	Light-responsiveness
AeAP2/ERF008	CGTCA-motif	CGTCA	1243	5	-	Hordeum vulgare	cis-acting regulatory element involved in the MeJA-responsiveness	MeJA-responsiveness
AeAP2/ERF008	AT1-motif	AATTATTTTTTATT	658	13	-	Solanum tuberosum	part of a light responsive module	Light-responsiveness
AeAP2/ERF008	ARE	AAACCA	377	6	-	Zea mays	cis-acting regulatory element essential for the anaerobic induction	Anaerobic induction
AeAP2/ERF008	ARE	AAACCA	491	6	-	Zea mays	cis-acting regulatory element essential for the anaerobic induction	Anaerobic induction
AeAP2/ERF008	ARE	AAACCA	1295	6	+	Zea mays	cis-acting regulatory element essential for the anaerobic induction	Anaerobic induction
AeAP2/ERF009	G-Box	CACGTG	1313	6	-	Pisum sativum	cis-acting regulatory element involved in light responsiveness	Light-responsiveness
AeAP2/ERF009	G-Box	CACGTT	1336	6	+	Pisum sativum	cis-acting regulatory element involved in light responsiveness	Light-responsiveness
AeAP2/ERF009	ABRE	CACGTG	1313	6	-	Arabidopsis thaliana	cis-acting element involved in the abscisic acid responsiveness	ABA-responsiveness
AeAP2/ERF009	ABRE	ACGTG	1314	5	+	Arabidopsis thaliana	cis-acting element involved in the abscisic acid responsiveness	ABA-responsiveness
AeAP2/ERF009	ABRE	GACACGTGGC	1334	9	-	Triticum aestivum	cis-acting element involved in the abscisic acid responsiveness	ABA-responsiveness
AeAP2/ERF009	ABRE	ACGTG	1336	5	-	Arabidopsis thaliana	cis-acting element involved in the abscisic acid responsiveness	ABA-responsiveness
AeAP2/ERF009	TCT-motif	TCTTAC	1921	6	+	Arabidopsis thaliana	part of a light responsive element	Light-responsiveness
AeAP2/ERF009	GCN4_motif	TGAGTCA	1252	7	+	Oryza sativa	cis-regulatory element involved in endosperm expression	Endosperm expression
AeAP2/ERF009	G-box	TAACACGTAG	414	9	+	Brassica oleracea	cis-acting regulatory element involved in light responsiveness	Light-responsiveness
AeAP2/ERF009	G-box	CACGTG	1313	6	-	Arabidopsis thaliana	cis-acting regulatory element involved in light responsiveness	Light-responsiveness
AeAP2/ERF009	Box 4	ATTAAT	105	6	+	Petroselinum crispum	part of a conserved DNA module involved in light responsiveness	Light-responsiveness
AeAP2/ERF009	Box 4	ATTAAT	645	6	+	Petroselinum crispum	part of a conserved DNA module involved in light responsiveness	Light-responsiveness
AeAP2/ERF009	Box 4	ATTAAT	1401	6	-	Petroselinum crispum	part of a conserved DNA module involved in light responsiveness	Light-responsiveness
AeAP2/ERF009	Gap-box	CAAATGAA(A/G)A	1748	9	+	Arabidopsis thaliana	part of a light responsive element	Light-responsiveness
AeAP2/ERF009	Sp1	GGGCGG	401	6	-	Oryza sativa	light responsive element	Light-responsiveness
AeAP2/ERF009	Sp1	GGGCGG	710	6	-	Oryza sativa	light responsive element	Light-responsiveness
AeAP2/ERF009	GATA-motif	GATAGGA	111	7	+	Arabidopsis thaliana	part of a light responsive element	Light-responsiveness
AeAP2/ERF009	LAMP-element	CTTTATCA	1549	8	-	Pisum sativum	part of a light responsive element	Light-responsiveness
AeAP2/ERF009	LAMP-element	CTTTATCA	1680	8	+	Pisum sativum	part of a light responsive element	Light-responsiveness
AeAP2/ERF009	ARE	AAACCA	43	6	-	Zea mays	cis-acting regulatory element essential for the anaerobic induction	Anaerobic induction
AeAP2/ERF009	ARE	AAACCA	1384	6	+	Zea mays	cis-acting regulatory element essential for the anaerobic induction	Anaerobic induction
AeAP2/ERF009	MBS	CAACTG	855	6	-	Arabidopsis thaliana	MYB binding site involved in drought-inducibility	Drought-inducibility
AeAP2/ERF009	TGACG-motif	TGACG	787	5	+	Hordeum vulgare	cis-acting regulatory element involved in the MeJA-responsiveness	MeJA-responsiveness
AeAP2/ERF009	TGACG-motif	TGACG	1260	5	+	Hordeum vulgare	cis-acting regulatory element involved in the MeJA-responsiveness	MeJA-responsiveness
AeAP2/ERF009	TGACG-motif	TGACG	1269	5	-	Hordeum vulgare	cis-acting regulatory element involved in the MeJA-responsiveness	MeJA-responsiveness
AeAP2/ERF009	CGTCA-motif	CGTCA	787	5	-	Hordeum vulgare	cis-acting regulatory element involved in the MeJA-responsiveness	MeJA-responsiveness
AeAP2/ERF009	CGTCA-motif	CGTCA	1260	5	-	Hordeum vulgare	cis-acting regulatory element involved in the MeJA-responsiveness	MeJA-responsiveness
AeAP2/ERF009	CGTCA-motif	CGTCA	1269	5	+	Hordeum vulgare	cis-acting regulatory element involved in the MeJA-responsiveness	MeJA-responsiveness
AeAP2/ERF009	CAT-box	GCCACT	825	6	+	Arabidopsis thaliana	cis-acting regulatory element related to meristem expression	Meristem expression
AeAP2/ERF009	CAT-box	GCCACT	1186	6	-	Arabidopsis thaliana	cis-acting regulatory element related to meristem expression	Meristem expression
AeAP2/ERF010	MRE	AACCTAA	747	7	-	Petroselinum crispum	MYB binding site involved in light responsiveness	Light-responsiveness
AeAP2/ERF010	MSA-like	TCAAACGGT	973	9	-	Catharanthus roseus	cis-acting element involved in cell cycle regulation	Cell cycle regulation
AeAP2/ERF010	G-box	CACGTC	399	6	+	Zea mays	cis-acting regulatory element involved in light responsiveness	Light-responsiveness
AeAP2/ERF010	G-box	CACGAC	994	6	+	Zea mays	cis-acting regulatory element involved in light responsiveness	Light-responsiveness
AeAP2/ERF010	G-box	GCCACGTGGA	1429	9	-	Arabidopsis thaliana	cis-acting regulatory element involved in light responsiveness	Light-responsiveness
AeAP2/ERF010	G-box	ACACGTGGC	1430	9	+	Brassica napus	cis-acting regulatory element involved in light responsiveness	Light-responsiveness
AeAP2/ERF010	G-box	CACGTG	1431	6	-	Arabidopsis thaliana	cis-acting regulatory element involved in light responsiveness	Light-responsiveness
AeAP2/ERF010	G-box	CACGTG	1602	6	-	Arabidopsis thaliana	cis-acting regulatory element involved in light responsiveness	Light-responsiveness
AeAP2/ERF010	G-box	CACGTC	1654	6	+	Zea mays	cis-acting regulatory element involved in light responsiveness	Light-responsiveness
AeAP2/ERF010	ATCT-motif	AATCTAATCC	1277	9	+	Pisum sativum	part of a conserved DNA module involved in light responsiveness	Light-responsiveness
AeAP2/ERF010	Box 4	ATTAAT	1245	6	-	Petroselinum crispum	part of a conserved DNA module involved in light responsiveness	Light-responsiveness
AeAP2/ERF010	Box 4	ATTAAT	1660	6	-	Petroselinum crispum	part of a conserved DNA module involved in light responsiveness	Light-responsiveness
AeAP2/ERF010	ABRE	ACGTG	399	5	-	Arabidopsis thaliana	cis-acting element involved in the abscisic acid responsiveness	ABA-responsiveness
AeAP2/ERF010	ABRE	GCCGCGTGGC	417	9	-	Oryza sativa	cis-acting element involved in the abscisic acid responsiveness	ABA-responsiveness
AeAP2/ERF010	ABRE	AACCCGG	699	7	-	Arabidopsis thaliana	cis-acting element involved in the abscisic acid responsiveness	ABA-responsiveness
AeAP2/ERF010	ABRE	GACACGTGGC	1429	9	+	Triticum aestivum	cis-acting element involved in the abscisic acid responsiveness	ABA-responsiveness
AeAP2/ERF010	ABRE	CACGTG	1431	6	-	Arabidopsis thaliana	cis-acting element involved in the abscisic acid responsiveness	ABA-responsiveness
AeAP2/ERF010	ABRE	ACGTG	1432	5	+	Arabidopsis thaliana	cis-acting element involved in the abscisic acid responsiveness	ABA-responsiveness
AeAP2/ERF010	ABRE	AACCCGG	1462	7	+	Arabidopsis thaliana	cis-acting element involved in the abscisic acid responsiveness	ABA-responsiveness
AeAP2/ERF010	ABRE	CACGTG	1602	6	-	Arabidopsis thaliana	cis-acting element involved in the abscisic acid responsiveness	ABA-responsiveness
AeAP2/ERF010	ABRE	ACGTG	1603	5	+	Arabidopsis thaliana	cis-acting element involved in the abscisic acid responsiveness	ABA-responsiveness
AeAP2/ERF010	ABRE	ACGTG	1654	5	-	Arabidopsis thaliana	cis-acting element involved in the abscisic acid responsiveness	ABA-responsiveness
AeAP2/ERF010	GC-motif	CCCCCG	999	6	-	Zea mays	enhancer-like element involved in anoxic specific inducibility	Anoxic specific inducibility
AeAP2/ERF010	TCT-motif	TCTTAC	445	6	+	Arabidopsis thaliana	part of a light responsive element	Light-responsiveness
AeAP2/ERF010	G-Box	CACGTG	1431	6	-	Pisum sativum	cis-acting regulatory element involved in light responsiveness	Light-responsiveness
AeAP2/ERF010	G-Box	CACGTG	1602	6	-	Pisum sativum	cis-acting regulatory element involved in light responsiveness	Light-responsiveness
AeAP2/ERF010	CGTCA-motif	CGTCA	240	5	+	Hordeum vulgare	cis-acting regulatory element involved in the MeJA-responsiveness	MeJA-responsiveness
AeAP2/ERF010	CGTCA-motif	CGTCA	401	5	+	Hordeum vulgare	cis-acting regulatory element involved in the MeJA-responsiveness	MeJA-responsiveness
AeAP2/ERF010	CGTCA-motif	CGTCA	1253	5	-	Hordeum vulgare	cis-acting regulatory element involved in the MeJA-responsiveness	MeJA-responsiveness
AeAP2/ERF010	CGTCA-motif	CGTCA	1656	5	+	Hordeum vulgare	cis-acting regulatory element involved in the MeJA-responsiveness	MeJA-responsiveness
AeAP2/ERF010	AE-box	AGAAACTT	1819	8	+	Arabidopsis thaliana	part of a module for light response	Light-responsiveness
AeAP2/ERF010	O2-site	GATGA(C/T)(A/G)TG(A/G)	398	8	-	Zea mays	cis-acting regulatory element involved in zein metabolism regulation	Zein metabolism regulation
AeAP2/ERF010	HD-Zip 1	CAAT(A/T)ATTG	1130	8.5	-	Arabidopsis thaliana	element involved in differentiation of the palisade mesophyll cells	Differentiation of the palisade mesophyll cells
AeAP2/ERF010	TGACG-motif	TGACG	240	5	-	Hordeum vulgare	cis-acting regulatory element involved in the MeJA-responsiveness	MeJA-responsiveness
AeAP2/ERF010	TGACG-motif	TGACG	401	5	-	Hordeum vulgare	cis-acting regulatory element involved in the MeJA-responsiveness	MeJA-responsiveness
AeAP2/ERF010	TGACG-motif	TGACG	1253	5	+	Hordeum vulgare	cis-acting regulatory element involved in the MeJA-responsiveness	MeJA-responsiveness
AeAP2/ERF010	TGACG-motif	TGACG	1656	5	-	Hordeum vulgare	cis-acting regulatory element involved in the MeJA-responsiveness	MeJA-responsiveness
AeAP2/ERF010	TGA-element	AACGAC	672	6	+	Brassica oleracea	auxin-responsive element	Auxin-responsiveness
AeAP2/ERF010	ARE	AAACCA	784	6	-	Zea mays	cis-acting regulatory element essential for the anaerobic induction	Anaerobic induction
AeAP2/ERF010	ARE	AAACCA	1792	6	+	Zea mays	cis-acting regulatory element essential for the anaerobic induction	Anaerobic induction
AeAP2/ERF011	Gap-box	CAAATGAA(A/G)A	421	9	-	Arabidopsis thaliana	part of a light responsive element	Light-responsiveness
AeAP2/ERF011	Box 4	ATTAAT	352	6	+	Petroselinum crispum	part of a conserved DNA module involved in light responsiveness	Light-responsiveness
AeAP2/ERF011	Box 4	ATTAAT	603	6	+	Petroselinum crispum	part of a conserved DNA module involved in light responsiveness	Light-responsiveness
AeAP2/ERF011	Box 4	ATTAAT	872	6	+	Petroselinum crispum	part of a conserved DNA module involved in light responsiveness	Light-responsiveness
AeAP2/ERF011	Box 4	ATTAAT	1629	6	-	Petroselinum crispum	part of a conserved DNA module involved in light responsiveness	Light-responsiveness
AeAP2/ERF011	G-box	CAGACGTGGCA	1005	10	+	Nicotiana plumbaginifolia	cis-acting regulatory element involved in light responsiveness	Light-responsiveness
AeAP2/ERF011	G-box	TACGTG	1007	6	+	Arabidopsis thaliana	cis-acting regulatory element involved in light responsiveness	Light-responsiveness
AeAP2/ERF011	G-box	CACGTG	1723	6	-	Arabidopsis thaliana	cis-acting regulatory element involved in light responsiveness	Light-responsiveness
AeAP2/ERF011	G-box	TACGTG	1754	6	+	Arabidopsis thaliana	cis-acting regulatory element involved in light responsiveness	Light-responsiveness
AeAP2/ERF011	ACE	GACACGTATG	1005	9	-	Petroselinum crispum	cis-acting element involved in light responsiveness	Light-responsiveness
AeAP2/ERF011	GATA-motif	AAGGATAAGG	192	9	-	Solanum tuberosum	part of a light responsive element	Light-responsiveness
AeAP2/ERF011	Sp1	GGGCGG	1872	6	-	Oryza sativa	light responsive element	Light-responsiveness
AeAP2/ERF011	MRE	AACCTAA	452	7	-	Petroselinum crispum	MYB binding site involved in light responsiveness	Light-responsiveness
AeAP2/ERF011	chs-CMA1a	TTACTTAA	496	8	-	Daucus carota	part of a light responsive element	Light-responsiveness
AeAP2/ERF011	G-Box	CACGTGAAA	1720	9	-	Pisum sativum	cis-acting regulatory element involved in light responsiveness	Light-responsiveness
AeAP2/ERF011	G-Box	CACGTG	1723	6	-	Pisum sativum	cis-acting regulatory element involved in light responsiveness	Light-responsiveness
AeAP2/ERF011	TC-rich repeats	ATTCTCTAAC	760	9	-	Nicotiana tabacum	cis-acting element involved in defense and stress responsiveness	Defense and stress responsiveness
AeAP2/ERF011	GARE-motif	TCTGTTG	1799	7	+	Brassica oleracea	gibberellin-responsive element	GA-responsiveness
AeAP2/ERF011	ABRE	ACGTG	1008	5	+	Arabidopsis thaliana	cis-acting element involved in the abscisic acid responsiveness	ABA-responsiveness
AeAP2/ERF011	ABRE	CACGTG	1723	6	-	Arabidopsis thaliana	cis-acting element involved in the abscisic acid responsiveness	ABA-responsiveness
AeAP2/ERF011	ABRE	ACGTG	1724	5	+	Arabidopsis thaliana	cis-acting element involved in the abscisic acid responsiveness	ABA-responsiveness
AeAP2/ERF011	ABRE	ACGTG	1755	5	+	Arabidopsis thaliana	cis-acting element involved in the abscisic acid responsiveness	ABA-responsiveness
AeAP2/ERF011	GA-motif	ATAGATAA	174	8	-	Arabidopsis thaliana	part of a light responsive element	Light-responsiveness
AeAP2/ERF011	GA-motif	ATAGATAA	927	8	-	Arabidopsis thaliana	part of a light responsive element	Light-responsiveness
AeAP2/ERF011	TGACG-motif	TGACG	1290	5	+	Hordeum vulgare	cis-acting regulatory element involved in the MeJA-responsiveness	MeJA-responsiveness
AeAP2/ERF011	TGACG-motif	TGACG	1697	5	+	Hordeum vulgare	cis-acting regulatory element involved in the MeJA-responsiveness	MeJA-responsiveness
AeAP2/ERF011	TCA-element	CCATCTTTTT	1947	9	+	Nicotiana tabacum	cis-acting element involved in salicylic acid responsiveness	SA-responsiveness
AeAP2/ERF011	AE-box	AGAAACAA	993	8	-	Arabidopsis thaliana	part of a module for light response	Light-responsiveness
AeAP2/ERF011	AACA_motif	TAACAAACTCCA	1060	11	+	Oryza sativa	involved in endosperm-specific negative expression	Endosperm expression
AeAP2/ERF011	CGTCA-motif	CGTCA	1290	5	-	Hordeum vulgare	cis-acting regulatory element involved in the MeJA-responsiveness	MeJA-responsiveness
AeAP2/ERF011	CGTCA-motif	CGTCA	1697	5	-	Hordeum vulgare	cis-acting regulatory element involved in the MeJA-responsiveness	MeJA-responsiveness
AeAP2/ERF011	ARE	AAACCA	233	6	+	Zea mays	cis-acting regulatory element essential for the anaerobic induction	Anaerobic induction
AeAP2/ERF011	AuxRR-core	GGTCCAT	684	7	+	Nicotiana tabacum	cis-acting regulatory element involved in auxin responsiveness	Auxin-responsiveness
AeAP2/ERF011	TCCC-motif	TCTCCCT	1833	7	+	Spinacia oleracea	part of a light responsive element	Light-responsiveness
AeAP2/ERF011	I-box	atGATAAGGTC	190	10	-	Helianthus annuus	part of a light responsive element	Light-responsiveness
AeAP2/ERF012	G-box	CACGTC	727	6	-	Zea mays	cis-acting regulatory element involved in light responsiveness	Light-responsiveness
AeAP2/ERF012	TC-rich repeats	GTTTTCTTAC	112	9	-	Nicotiana tabacum	cis-acting element involved in defense and stress responsiveness	Defense and stress responsiveness
AeAP2/ERF012	GARE-motif	TCTGTTG	1538	7	-	Brassica oleracea	gibberellin-responsive element	GA-responsiveness
AeAP2/ERF012	TCT-motif	TCTTAC	41	6	+	Arabidopsis thaliana	part of a light responsive element	Light-responsiveness
AeAP2/ERF012	GC-motif	CCCCCG	601	6	-	Zea mays	enhancer-like element involved in anoxic specific inducibility	Anoxic specific inducibility
AeAP2/ERF012	LTR	CCGAAA	69	6	+	Hordeum vulgare	cis-acting element involved in low-temperature responsiveness	Low-temperature responsiveness
AeAP2/ERF012	LTR	CCGAAA	110	6	+	Hordeum vulgare	cis-acting element involved in low-temperature responsiveness	Low-temperature responsiveness
AeAP2/ERF012	LTR	CCGAAA	267	6	-	Hordeum vulgare	cis-acting element involved in low-temperature responsiveness	Low-temperature responsiveness
AeAP2/ERF012	LTR	CCGAAA	648	6	+	Hordeum vulgare	cis-acting element involved in low-temperature responsiveness	Low-temperature responsiveness
AeAP2/ERF012	WUN-motif	AAATTTCCT	1821	9	-	Brassica oleracea	wound-responsive element	Wound-responsiveness
AeAP2/ERF012	ABRE	ACGTG	728	5	+	Arabidopsis thaliana	cis-acting element involved in the abscisic acid responsiveness	ABA-responsiveness
AeAP2/ERF012	RY-element	CATGCATG	1924	8	-	Helianthus annuus	cis-acting regulatory element involved in seed-specific regulation	Seed-specific regulation
AeAP2/ERF012	TGACG-motif	TGACG	140	5	-	Hordeum vulgare	cis-acting regulatory element involved in the MeJA-responsiveness	MeJA-responsiveness
AeAP2/ERF012	TGACG-motif	TGACG	326	5	-	Hordeum vulgare	cis-acting regulatory element involved in the MeJA-responsiveness	MeJA-responsiveness
AeAP2/ERF012	TGACG-motif	TGACG	344	5	-	Hordeum vulgare	cis-acting regulatory element involved in the MeJA-responsiveness	MeJA-responsiveness
AeAP2/ERF012	TGACG-motif	TGACG	415	5	-	Hordeum vulgare	cis-acting regulatory element involved in the MeJA-responsiveness	MeJA-responsiveness
AeAP2/ERF012	TGACG-motif	TGACG	546	5	-	Hordeum vulgare	cis-acting regulatory element involved in the MeJA-responsiveness	MeJA-responsiveness
AeAP2/ERF012	TGACG-motif	TGACG	640	5	+	Hordeum vulgare	cis-acting regulatory element involved in the MeJA-responsiveness	MeJA-responsiveness
AeAP2/ERF012	TGACG-motif	TGACG	1177	5	-	Hordeum vulgare	cis-acting regulatory element involved in the MeJA-responsiveness	MeJA-responsiveness
AeAP2/ERF012	TGACG-motif	TGACG	1859	5	-	Hordeum vulgare	cis-acting regulatory element involved in the MeJA-responsiveness	MeJA-responsiveness
AeAP2/ERF012	TCA-element	CCATCTTTTT	506	9	+	Nicotiana tabacum	cis-acting element involved in salicylic acid responsiveness	SA-responsiveness
AeAP2/ERF012	O2-site	GATGA(C/T)(A/G)TG(A/G)	1021	8	-	Zea mays	cis-acting regulatory element involved in zein metabolism regulation	Zein metabolism regulation
AeAP2/ERF012	CGTCA-motif	CGTCA	140	5	+	Hordeum vulgare	cis-acting regulatory element involved in the MeJA-responsiveness	MeJA-responsiveness
AeAP2/ERF012	CGTCA-motif	CGTCA	326	5	+	Hordeum vulgare	cis-acting regulatory element involved in the MeJA-responsiveness	MeJA-responsiveness
AeAP2/ERF012	CGTCA-motif	CGTCA	344	5	+	Hordeum vulgare	cis-acting regulatory element involved in the MeJA-responsiveness	MeJA-responsiveness
AeAP2/ERF012	CGTCA-motif	CGTCA	415	5	+	Hordeum vulgare	cis-acting regulatory element involved in the MeJA-responsiveness	MeJA-responsiveness
AeAP2/ERF012	CGTCA-motif	CGTCA	546	5	+	Hordeum vulgare	cis-acting regulatory element involved in the MeJA-responsiveness	MeJA-responsiveness
AeAP2/ERF012	CGTCA-motif	CGTCA	640	5	-	Hordeum vulgare	cis-acting regulatory element involved in the MeJA-responsiveness	MeJA-responsiveness
AeAP2/ERF012	CGTCA-motif	CGTCA	1177	5	+	Hordeum vulgare	cis-acting regulatory element involved in the MeJA-responsiveness	MeJA-responsiveness
AeAP2/ERF012	CGTCA-motif	CGTCA	1859	5	+	Hordeum vulgare	cis-acting regulatory element involved in the MeJA-responsiveness	MeJA-responsiveness
AeAP2/ERF012	ARE	AAACCA	651	6	+	Zea mays	cis-acting regulatory element essential for the anaerobic induction	Anaerobic induction
AeAP2/ERF012	MBS	CAACTG	573	6	+	Arabidopsis thaliana	MYB binding site involved in drought-inducibility	Drought-inducibility
AeAP2/ERF012	TCCC-motif	TCTCCCT	1226	7	+	Spinacia oleracea	part of a light responsive element	Light-responsiveness
AeAP2/ERF012	GTGGC-motif	CATCGTGTGGC	912	10	-	Arabidopsis thaliana	part of a light responsive element	Light-responsiveness
AeAP2/ERF013	Sp1	GGGCGG	1847	6	+	Oryza sativa	light responsive element	Light-responsiveness
AeAP2/ERF013	G-box	TACGTG	364	6	+	Arabidopsis thaliana	cis-acting regulatory element involved in light responsiveness	Light-responsiveness
AeAP2/ERF013	G-box	CACGTG	1670	6	-	Arabidopsis thaliana	cis-acting regulatory element involved in light responsiveness	Light-responsiveness
AeAP2/ERF013	G-box	GCCACGTGGA	1825	9	-	Arabidopsis thaliana	cis-acting regulatory element involved in light responsiveness	Light-responsiveness
AeAP2/ERF013	G-box	CACGTG	1827	6	-	Arabidopsis thaliana	cis-acting regulatory element involved in light responsiveness	Light-responsiveness
AeAP2/ERF013	G-box	GCCACGTGGA	1877	9	-	Arabidopsis thaliana	cis-acting regulatory element involved in light responsiveness	Light-responsiveness
AeAP2/ERF013	Box 4	ATTAAT	791	6	+	Petroselinum crispum	part of a conserved DNA module involved in light responsiveness	Light-responsiveness
AeAP2/ERF013	Box 4	ATTAAT	1136	6	-	Petroselinum crispum	part of a conserved DNA module involved in light responsiveness	Light-responsiveness
AeAP2/ERF013	Box 4	ATTAAT	1150	6	-	Petroselinum crispum	part of a conserved DNA module involved in light responsiveness	Light-responsiveness
AeAP2/ERF013	Box 4	ATTAAT	1243	6	-	Petroselinum crispum	part of a conserved DNA module involved in light responsiveness	Light-responsiveness
AeAP2/ERF013	WUN-motif	AAATTTCCT	580	9	+	Brassica oleracea	wound-responsive element	Wound-responsiveness
AeAP2/ERF013	ABRE	ACGTG	365	5	+	Arabidopsis thaliana	cis-acting element involved in the abscisic acid responsiveness	ABA-responsiveness
AeAP2/ERF013	ABRE	CACGTG	1670	6	-	Arabidopsis thaliana	cis-acting element involved in the abscisic acid responsiveness	ABA-responsiveness
AeAP2/ERF013	ABRE	ACGTG	1671	5	+	Arabidopsis thaliana	cis-acting element involved in the abscisic acid responsiveness	ABA-responsiveness
AeAP2/ERF013	ABRE	CACGTG	1827	6	-	Arabidopsis thaliana	cis-acting element involved in the abscisic acid responsiveness	ABA-responsiveness
AeAP2/ERF013	ABRE	ACGTG	1828	5	+	Arabidopsis thaliana	cis-acting element involved in the abscisic acid responsiveness	ABA-responsiveness
AeAP2/ERF013	P-box	CCTTTTG	298	7	-	Oryza sativa	gibberellin-responsive element	GA-responsiveness
AeAP2/ERF013	P-box	CCTTTTG	784	7	+	Oryza sativa	gibberellin-responsive element	GA-responsiveness
AeAP2/ERF013	P-box	CCTTTTG	1059	7	-	Oryza sativa	gibberellin-responsive element	GA-responsiveness
AeAP2/ERF013	GCN4_motif	TGAGTCA	40	7	+	Oryza sativa	cis-regulatory element involved in endosperm expression	Endosperm expression
AeAP2/ERF013	G-Box	CACGTG	1670	6	-	Pisum sativum	cis-acting regulatory element involved in light responsiveness	Light-responsiveness
AeAP2/ERF013	G-Box	CACGTG	1827	6	-	Pisum sativum	cis-acting regulatory element involved in light responsiveness	Light-responsiveness
AeAP2/ERF013	AT1-motif	AATTATTTTTTATT	560	13	+	Solanum tuberosum	part of a light responsive module	Light-responsiveness
AeAP2/ERF013	CGTCA-motif	CGTCA	352	5	-	Hordeum vulgare	cis-acting regulatory element involved in the MeJA-responsiveness	MeJA-responsiveness
AeAP2/ERF013	CGTCA-motif	CGTCA	1597	5	+	Hordeum vulgare	cis-acting regulatory element involved in the MeJA-responsiveness	MeJA-responsiveness
AeAP2/ERF013	AAAC-motif	CAATCAAAACCT	1558	11	+	Spinacia oleracea	light responsive element	Light-responsiveness
AeAP2/ERF013	AE-box	AGAAACAA	1718	8	+	Arabidopsis thaliana	part of a module for light response	Light-responsiveness
AeAP2/ERF013	CAT-box	GCCACT	1881	6	-	Arabidopsis thaliana	cis-acting regulatory element related to meristem expression	Meristem expression
AeAP2/ERF013	Box II	CCACGTGGC	1826	9	+	Petroselinum crispum	part of a light responsive element	Light-responsiveness
AeAP2/ERF013	TGACG-motif	TGACG	352	5	+	Hordeum vulgare	cis-acting regulatory element involved in the MeJA-responsiveness	MeJA-responsiveness
AeAP2/ERF013	TGACG-motif	TGACG	1597	5	-	Hordeum vulgare	cis-acting regulatory element involved in the MeJA-responsiveness	MeJA-responsiveness
AeAP2/ERF013	I-box	cCATATCCAAT	147	10	+	Flaveria trinervia	part of a light responsive element	Light-responsiveness
AeAP2/ERF013	AuxRR-core	GGTCCAT	1892	7	-	Nicotiana tabacum	cis-acting regulatory element involved in auxin responsiveness	Auxin-responsiveness
AeAP2/ERF014	MBS	CAACTG	239	6	-	Arabidopsis thaliana	MYB binding site involved in drought-inducibility	Drought-inducibility
AeAP2/ERF014	ARE	AAACCA	648	6	-	Zea mays	cis-acting regulatory element essential for the anaerobic induction	Anaerobic induction
AeAP2/ERF014	ARE	AAACCA	1963	6	+	Zea mays	cis-acting regulatory element essential for the anaerobic induction	Anaerobic induction
AeAP2/ERF014	ARE	AAACCA	1980	6	+	Zea mays	cis-acting regulatory element essential for the anaerobic induction	Anaerobic induction
AeAP2/ERF014	ARE	AAACCA	1991	6	+	Zea mays	cis-acting regulatory element essential for the anaerobic induction	Anaerobic induction
AeAP2/ERF014	CAT-box	GCCACT	448	6	-	Arabidopsis thaliana	cis-acting regulatory element related to meristem expression	Meristem expression
AeAP2/ERF014	CGTCA-motif	CGTCA	438	5	-	Hordeum vulgare	cis-acting regulatory element involved in the MeJA-responsiveness	MeJA-responsiveness
AeAP2/ERF014	CGTCA-motif	CGTCA	1744	5	-	Hordeum vulgare	cis-acting regulatory element involved in the MeJA-responsiveness	MeJA-responsiveness
AeAP2/ERF014	TGACG-motif	TGACG	438	5	+	Hordeum vulgare	cis-acting regulatory element involved in the MeJA-responsiveness	MeJA-responsiveness
AeAP2/ERF014	TGACG-motif	TGACG	1744	5	+	Hordeum vulgare	cis-acting regulatory element involved in the MeJA-responsiveness	MeJA-responsiveness
AeAP2/ERF014	O2-site	GTTGACGTGA	1742	9	+	Zea mays	cis-acting regulatory element involved in zein metabolism regulation	Zein metabolism regulation
AeAP2/ERF014	ABRE	ACGTG	1746	5	+	Arabidopsis thaliana	cis-acting element involved in the abscisic acid responsiveness	ABA-responsiveness
AeAP2/ERF014	ABRE	TACGGTC	1808	7	+	Arabidopsis thaliana	cis-acting element involved in the abscisic acid responsiveness	ABA-responsiveness
AeAP2/ERF014	chs-CMA1a	TTACTTAA	103	8	-	Daucus carota	part of a light responsive element	Light-responsiveness
AeAP2/ERF014	chs-CMA1a	TTACTTAA	1582	8	+	Daucus carota	part of a light responsive element	Light-responsiveness
AeAP2/ERF014	GATA-motif	GATAGGG	1937	7	-	Pisum sativum	part of a light responsive element	Light-responsiveness
AeAP2/ERF014	Box 4	ATTAAT	267	6	+	Petroselinum crispum	part of a conserved DNA module involved in light responsiveness	Light-responsiveness
AeAP2/ERF014	Box 4	ATTAAT	781	6	+	Petroselinum crispum	part of a conserved DNA module involved in light responsiveness	Light-responsiveness
AeAP2/ERF014	G-box	CACGAC	956	6	+	Zea mays	cis-acting regulatory element involved in light responsiveness	Light-responsiveness
AeAP2/ERF014	G-box	CACGTC	1745	6	-	Zea mays	cis-acting regulatory element involved in light responsiveness	Light-responsiveness
AeAP2/ERF015	G-box	CACGTC	18	6	-	Zea mays	cis-acting regulatory element involved in light responsiveness	Light-responsiveness
AeAP2/ERF015	Box 4	ATTAAT	122	6	+	Petroselinum crispum	part of a conserved DNA module involved in light responsiveness	Light-responsiveness
AeAP2/ERF015	ABRE	ACGTG	19	5	+	Arabidopsis thaliana	cis-acting element involved in the abscisic acid responsiveness	ABA-responsiveness
AeAP2/ERF015	ABRE	ACGTG	474	5	-	Arabidopsis thaliana	cis-acting element involved in the abscisic acid responsiveness	ABA-responsiveness
AeAP2/ERF015	GC-motif	CCCCCG	565	6	-	Zea mays	enhancer-like element involved in anoxic specific inducibility	Anoxic specific inducibility
AeAP2/ERF015	LTR	CCGAAA	259	6	+	Hordeum vulgare	cis-acting element involved in low-temperature responsiveness	Low-temperature responsiveness
AeAP2/ERF015	TCT-motif	TCTTAC	1347	6	+	Arabidopsis thaliana	part of a light responsive element	Light-responsiveness
AeAP2/ERF015	TC-rich repeats	ATTCTCTAAC	1529	9	+	Nicotiana tabacum	cis-acting element involved in defense and stress responsiveness	Defense and stress responsiveness
AeAP2/ERF015	TC-rich repeats	GTTTTCTTAC	1843	9	-	Nicotiana tabacum	cis-acting element involved in defense and stress responsiveness	Defense and stress responsiveness
AeAP2/ERF015	G-Box	CACGTT	474	6	+	Pisum sativum	cis-acting regulatory element involved in light responsiveness	Light-responsiveness
AeAP2/ERF015	chs-CMA1a	TTACTTAA	1839	8	-	Daucus carota	part of a light responsive element	Light-responsiveness
AeAP2/ERF015	CGTCA-motif	CGTCA	112	5	+	Hordeum vulgare	cis-acting regulatory element involved in the MeJA-responsiveness	MeJA-responsiveness
AeAP2/ERF015	CGTCA-motif	CGTCA	514	5	-	Hordeum vulgare	cis-acting regulatory element involved in the MeJA-responsiveness	MeJA-responsiveness
AeAP2/ERF015	CGTCA-motif	CGTCA	546	5	-	Hordeum vulgare	cis-acting regulatory element involved in the MeJA-responsiveness	MeJA-responsiveness
AeAP2/ERF015	CGTCA-motif	CGTCA	1365	5	+	Hordeum vulgare	cis-acting regulatory element involved in the MeJA-responsiveness	MeJA-responsiveness
AeAP2/ERF015	CGTCA-motif	CGTCA	1672	5	+	Hordeum vulgare	cis-acting regulatory element involved in the MeJA-responsiveness	MeJA-responsiveness
AeAP2/ERF015	CAT-box	GCCACT	445	6	+	Arabidopsis thaliana	cis-acting regulatory element related to meristem expression	Meristem expression
AeAP2/ERF015	circadian	CAAAGATATC	218	9	-	Lycopersicon esculentum	cis-acting regulatory element involved in circadian control	Circadian control
AeAP2/ERF015	circadian	CAAAGATATC	892	9	-	Lycopersicon esculentum	cis-acting regulatory element involved in circadian control	Circadian control
AeAP2/ERF015	TGACG-motif	TGACG	112	5	-	Hordeum vulgare	cis-acting regulatory element involved in the MeJA-responsiveness	MeJA-responsiveness
AeAP2/ERF015	TGACG-motif	TGACG	514	5	+	Hordeum vulgare	cis-acting regulatory element involved in the MeJA-responsiveness	MeJA-responsiveness
AeAP2/ERF015	TGACG-motif	TGACG	546	5	+	Hordeum vulgare	cis-acting regulatory element involved in the MeJA-responsiveness	MeJA-responsiveness
AeAP2/ERF015	TGACG-motif	TGACG	1365	5	-	Hordeum vulgare	cis-acting regulatory element involved in the MeJA-responsiveness	MeJA-responsiveness
AeAP2/ERF015	TGACG-motif	TGACG	1672	5	-	Hordeum vulgare	cis-acting regulatory element involved in the MeJA-responsiveness	MeJA-responsiveness
AeAP2/ERF015	GA-motif	ATAGATAA	913	8	-	Arabidopsis thaliana	part of a light responsive element	Light-responsiveness
AeAP2/ERF015	I-box	gGATAAGGTG	909	9	-	Zea mays	part of a light responsive element	Light-responsiveness
AeAP2/ERF015	I-box	AGATAAGG	911	8	-	Triticum aestivum	part of a light responsive element	Light-responsiveness
AeAP2/ERF015	TGA-element	AACGAC	107	6	+	Brassica oleracea	auxin-responsive element	Auxin-responsiveness
AeAP2/ERF015	AuxRR-core	GGTCCAT	1220	7	+	Nicotiana tabacum	cis-acting regulatory element involved in auxin responsiveness	Auxin-responsiveness
AeAP2/ERF015	MBS	CAACTG	1200	6	-	Arabidopsis thaliana	MYB binding site involved in drought-inducibility	Drought-inducibility
AeAP2/ERF016	TCT-motif	TCTTAC	1368	6	-	Arabidopsis thaliana	part of a light responsive element	Light-responsiveness
AeAP2/ERF016	TCT-motif	TCTTAC	1880	6	+	Arabidopsis thaliana	part of a light responsive element	Light-responsiveness
AeAP2/ERF016	TC-rich repeats	GTTTTCTTAC	1368	9	-	Nicotiana tabacum	cis-acting element involved in defense and stress responsiveness	Defense and stress responsiveness
AeAP2/ERF016	TC-rich repeats	GTTTTCTTAC	1976	9	-	Nicotiana tabacum	cis-acting element involved in defense and stress responsiveness	Defense and stress responsiveness
AeAP2/ERF016	GCN4_motif	TGAGTCA	1265	7	+	Oryza sativa	cis-regulatory element involved in endosperm expression	Endosperm expression
AeAP2/ERF016	GT1-motif	GGTTAAT	276	7	-	Avena sativa	light responsive element	Light-responsiveness
AeAP2/ERF016	GT1-motif	GGTTAA	277	6	-	Arabidopsis thaliana	light responsive element	Light-responsiveness
AeAP2/ERF016	GT1-motif	GGTTAA	1786	6	-	Arabidopsis thaliana	light responsive element	Light-responsiveness
AeAP2/ERF016	MRE	AACCTAA	909	7	+	Petroselinum crispum	MYB binding site involved in light responsiveness	Light-responsiveness
AeAP2/ERF016	MRE	AACCTAA	1077	7	-	Petroselinum crispum	MYB binding site involved in light responsiveness	Light-responsiveness
AeAP2/ERF016	ACE	CTAACGTATT	1760	9	-	Petroselinum crispum	cis-acting element involved in light responsiveness	Light-responsiveness
AeAP2/ERF016	G-box	CACGAC	1274	6	+	Zea mays	cis-acting regulatory element involved in light responsiveness	Light-responsiveness
AeAP2/ERF016	Box 4	ATTAAT	102	6	+	Petroselinum crispum	part of a conserved DNA module involved in light responsiveness	Light-responsiveness
AeAP2/ERF016	Box 4	ATTAAT	821	6	+	Petroselinum crispum	part of a conserved DNA module involved in light responsiveness	Light-responsiveness
AeAP2/ERF016	Box 4	ATTAAT	1192	6	-	Petroselinum crispum	part of a conserved DNA module involved in light responsiveness	Light-responsiveness
AeAP2/ERF016	Box 4	ATTAAT	1406	6	-	Petroselinum crispum	part of a conserved DNA module involved in light responsiveness	Light-responsiveness
AeAP2/ERF016	MBS	CAACTG	296	6	+	Arabidopsis thaliana	MYB binding site involved in drought-inducibility	Drought-inducibility
AeAP2/ERF016	ARE	AAACCA	758	6	-	Zea mays	cis-acting regulatory element essential for the anaerobic induction	Anaerobic induction
AeAP2/ERF016	ARE	AAACCA	1934	6	+	Zea mays	cis-acting regulatory element essential for the anaerobic induction	Anaerobic induction
AeAP2/ERF016	ARE	AAACCA	1982	6	+	Zea mays	cis-acting regulatory element essential for the anaerobic induction	Anaerobic induction
AeAP2/ERF016	CGTCA-motif	CGTCA	1279	5	+	Hordeum vulgare	cis-acting regulatory element involved in the MeJA-responsiveness	MeJA-responsiveness
AeAP2/ERF016	TCA-element	CCATCTTTTT	849	10	+	Nicotiana tabacum	cis-acting element involved in salicylic acid responsiveness	SA-responsiveness
AeAP2/ERF016	TGACG-motif	TGACG	1279	5	-	Hordeum vulgare	cis-acting regulatory element involved in the MeJA-responsiveness	MeJA-responsiveness
AeAP2/ERF017	Box 4	ATTAAT	451	6	+	Petroselinum crispum	part of a conserved DNA module involved in light responsiveness	Light-responsiveness
AeAP2/ERF017	Box 4	ATTAAT	811	6	+	Petroselinum crispum	part of a conserved DNA module involved in light responsiveness	Light-responsiveness
AeAP2/ERF017	Box 4	ATTAAT	1114	6	-	Petroselinum crispum	part of a conserved DNA module involved in light responsiveness	Light-responsiveness
AeAP2/ERF017	Box 4	ATTAAT	1209	6	-	Petroselinum crispum	part of a conserved DNA module involved in light responsiveness	Light-responsiveness
AeAP2/ERF017	Box 4	ATTAAT	1228	6	-	Petroselinum crispum	part of a conserved DNA module involved in light responsiveness	Light-responsiveness
AeAP2/ERF017	G-box	GCCACGTGGA	1353	9	-	Arabidopsis thaliana	cis-acting regulatory element involved in light responsiveness	Light-responsiveness
AeAP2/ERF017	G-box	ACACGTGGC	1354	9	+	Brassica napus	cis-acting regulatory element involved in light responsiveness	Light-responsiveness
AeAP2/ERF017	G-box	CACGTG	1355	6	-	Arabidopsis thaliana	cis-acting regulatory element involved in light responsiveness	Light-responsiveness
AeAP2/ERF017	G-box	CACGTC	1562	6	-	Zea mays	cis-acting regulatory element involved in light responsiveness	Light-responsiveness
AeAP2/ERF017	GATA-motif	AAGGATAAGG	1610	9	-	Solanum tuberosum	part of a light responsive element	Light-responsiveness
AeAP2/ERF017	Sp1	GGGCGG	1103	6	-	Oryza sativa	light responsive element	Light-responsiveness
AeAP2/ERF017	GT1-motif	GGTTAAT	615	7	+	Avena sativa	light responsive element	Light-responsiveness
AeAP2/ERF017	GT1-motif	GGTTAAT	766	7	-	Avena sativa	light responsive element	Light-responsiveness
AeAP2/ERF017	GT1-motif	GGTTAA	767	6	-	Arabidopsis thaliana	light responsive element	Light-responsiveness
AeAP2/ERF017	GT1-motif	GGTTAA	1412	6	-	Arabidopsis thaliana	light responsive element	Light-responsiveness
AeAP2/ERF017	chs-CMA1a	TTACTTAA	172	8	-	Daucus carota	part of a light responsive element	Light-responsiveness
AeAP2/ERF017	G-Box	CACGTT	1325	6	+	Pisum sativum	cis-acting regulatory element involved in light responsiveness	Light-responsiveness
AeAP2/ERF017	G-Box	CACGTG	1355	6	-	Pisum sativum	cis-acting regulatory element involved in light responsiveness	Light-responsiveness
AeAP2/ERF017	G-Box	CACGTT	1362	6	+	Pisum sativum	cis-acting regulatory element involved in light responsiveness	Light-responsiveness
AeAP2/ERF017	LTR	CCGAAA	1074	6	-	Hordeum vulgare	cis-acting element involved in low-temperature responsiveness	Low-temperature responsiveness
AeAP2/ERF017	GC-motif	CCCCCG	1152	6	+	Zea mays	enhancer-like element involved in anoxic specific inducibility	Anoxic specific inducibility
AeAP2/ERF017	ABRE	ACGTG	1325	5	-	Arabidopsis thaliana	cis-acting element involved in the abscisic acid responsiveness	ABA-responsiveness
AeAP2/ERF017	ABRE	GACACGTGGC	1353	9	+	Triticum aestivum	cis-acting element involved in the abscisic acid responsiveness	ABA-responsiveness
AeAP2/ERF017	ABRE	CACGTG	1355	6	-	Arabidopsis thaliana	cis-acting element involved in the abscisic acid responsiveness	ABA-responsiveness
AeAP2/ERF017	ABRE	ACGTG	1356	5	+	Arabidopsis thaliana	cis-acting element involved in the abscisic acid responsiveness	ABA-responsiveness
AeAP2/ERF017	ABRE	ACGTG	1362	5	-	Arabidopsis thaliana	cis-acting element involved in the abscisic acid responsiveness	ABA-responsiveness
AeAP2/ERF017	ABRE	ACGTG	1563	5	+	Arabidopsis thaliana	cis-acting element involved in the abscisic acid responsiveness	ABA-responsiveness
AeAP2/ERF017	TGACG-motif	TGACG	1760	5	-	Hordeum vulgare	cis-acting regulatory element involved in the MeJA-responsiveness	MeJA-responsiveness
AeAP2/ERF017	Box II	TGGTAATAA	312	9	+	Solanum tuberosum	part of a light responsive element	Light-responsiveness
AeAP2/ERF017	O2-site	GATGATGTGG	1662	9	-	Zea mays	cis-acting regulatory element involved in zein metabolism regulation	Zein metabolism regulation
AeAP2/ERF017	AE-box	AGAAACTT	1890	8	+	Arabidopsis thaliana	part of a module for light response	Light-responsiveness
AeAP2/ERF017	CGTCA-motif	CGTCA	1760	5	+	Hordeum vulgare	cis-acting regulatory element involved in the MeJA-responsiveness	MeJA-responsiveness
AeAP2/ERF017	ARE	AAACCA	1566	6	-	Zea mays	cis-acting regulatory element essential for the anaerobic induction	Anaerobic induction
AeAP2/ERF018	TCA-element	CCATCTTTTT	1944	9	+	Nicotiana tabacum	cis-acting element involved in salicylic acid responsiveness	SA-responsiveness
AeAP2/ERF018	3-AF1 binding site	TAAGAGAGGAA	245	10	+	Solanum tuberosum	light responsive element	Light-responsiveness
AeAP2/ERF018	TGA-element	AACGAC	1170	6	+	Brassica oleracea	auxin-responsive element	Auxin-responsiveness
AeAP2/ERF018	ARE	AAACCA	1740	6	+	Zea mays	cis-acting regulatory element essential for the anaerobic induction	Anaerobic induction
AeAP2/ERF018	ARE	AAACCA	1859	6	+	Zea mays	cis-acting regulatory element essential for the anaerobic induction	Anaerobic induction
AeAP2/ERF018	ARE	AAACCA	1899	6	+	Zea mays	cis-acting regulatory element essential for the anaerobic induction	Anaerobic induction
AeAP2/ERF018	MBS	CAACTG	1150	6	+	Arabidopsis thaliana	MYB binding site involved in drought-inducibility	Drought-inducibility
AeAP2/ERF018	Box 4	ATTAAT	364	6	+	Petroselinum crispum	part of a conserved DNA module involved in light responsiveness	Light-responsiveness
AeAP2/ERF018	Box 4	ATTAAT	1086	6	-	Petroselinum crispum	part of a conserved DNA module involved in light responsiveness	Light-responsiveness
AeAP2/ERF018	Box 4	ATTAAT	1364	6	-	Petroselinum crispum	part of a conserved DNA module involved in light responsiveness	Light-responsiveness
AeAP2/ERF018	Sp1	GGGCGG	1865	6	-	Oryza sativa	light responsive element	Light-responsiveness
AeAP2/ERF018	GATA-motif	GATAGGA	1068	7	+	Arabidopsis thaliana	part of a light responsive element	Light-responsiveness
AeAP2/ERF018	GT1-motif	GGTTAAT	1289	7	-	Avena sativa	light responsive element	Light-responsiveness
AeAP2/ERF018	GT1-motif	GGTTAA	1290	6	-	Arabidopsis thaliana	light responsive element	Light-responsiveness
AeAP2/ERF018	GC-motif	CCCCCG	750	6	-	Zea mays	enhancer-like element involved in anoxic specific inducibility	Anoxic specific inducibility
AeAP2/ERF019	MSA-like	TCAAACGGT	736	9	-	Catharanthus roseus	cis-acting element involved in cell cycle regulation	Cell cycle regulation
AeAP2/ERF019	GATA-motif	AAGATAAGATT	172	10	+	Arabidopsis thaliana	part of a light responsive element	Light-responsiveness
AeAP2/ERF019	GATA-motif	GATAGGA	331	7	-	Arabidopsis thaliana	part of a light responsive element	Light-responsiveness
AeAP2/ERF019	GATA-motif	AAGGATAAGG	1425	9	-	Solanum tuberosum	part of a light responsive element	Light-responsiveness
AeAP2/ERF019	G-box	CACGTG	543	6	+	Arabidopsis thaliana	cis-acting regulatory element involved in light responsiveness	Light-responsiveness
AeAP2/ERF019	G-box	TACGTG	1216	6	-	Arabidopsis thaliana	cis-acting regulatory element involved in light responsiveness	Light-responsiveness
AeAP2/ERF019	G-box	ACACGTGT	1704	8	-	Brassica napus	cis-acting regulatory element involved in light responsiveness	Light-responsiveness
AeAP2/ERF019	G-box	CACGTG	1705	6	-	Arabidopsis thaliana	cis-acting regulatory element involved in light responsiveness	Light-responsiveness
AeAP2/ERF019	Box 4	ATTAAT	1317	6	-	Petroselinum crispum	part of a conserved DNA module involved in light responsiveness	Light-responsiveness
AeAP2/ERF019	Box 4	ATTAAT	1363	6	-	Petroselinum crispum	part of a conserved DNA module involved in light responsiveness	Light-responsiveness
AeAP2/ERF019	Box 4	ATTAAT	1382	6	-	Petroselinum crispum	part of a conserved DNA module involved in light responsiveness	Light-responsiveness
AeAP2/ERF019	Box 4	ATTAAT	1481	6	-	Petroselinum crispum	part of a conserved DNA module involved in light responsiveness	Light-responsiveness
AeAP2/ERF019	TCT-motif	TCTTAC	9	6	+	Arabidopsis thaliana	part of a light responsive element	Light-responsiveness
AeAP2/ERF019	TCT-motif	TCTTAC	1119	6	+	Arabidopsis thaliana	part of a light responsive element	Light-responsiveness
AeAP2/ERF019	LTR	CCGAAA	1898	6	+	Hordeum vulgare	cis-acting element involved in low-temperature responsiveness	Low-temperature responsiveness
AeAP2/ERF019	ABRE	CACGTG	543	6	+	Arabidopsis thaliana	cis-acting element involved in the abscisic acid responsiveness	ABA-responsiveness
AeAP2/ERF019	ABRE	ACGTG	544	5	+	Arabidopsis thaliana	cis-acting element involved in the abscisic acid responsiveness	ABA-responsiveness
AeAP2/ERF019	ABRE	ACGTG	1216	5	-	Arabidopsis thaliana	cis-acting element involved in the abscisic acid responsiveness	ABA-responsiveness
AeAP2/ERF019	ABRE	CGTACGTGCA	1585	9	+	Hordeum vulgare	cis-acting element involved in the abscisic acid responsiveness	ABA-responsiveness
AeAP2/ERF019	ABRE	CACGTG	1705	6	-	Arabidopsis thaliana	cis-acting element involved in the abscisic acid responsiveness	ABA-responsiveness
AeAP2/ERF019	ABRE	ACGTG	1706	5	+	Arabidopsis thaliana	cis-acting element involved in the abscisic acid responsiveness	ABA-responsiveness
AeAP2/ERF019	G-Box	CACGTG	543	6	+	Pisum sativum	cis-acting regulatory element involved in light responsiveness	Light-responsiveness
AeAP2/ERF019	G-Box	CACGTG	1705	6	-	Pisum sativum	cis-acting regulatory element involved in light responsiveness	Light-responsiveness
AeAP2/ERF019	chs-CMA1a	TTACTTAA	209	8	+	Daucus carota	part of a light responsive element	Light-responsiveness
AeAP2/ERF019	GT1-motif	GGTTAAT	450	7	+	Avena sativa	light responsive element	Light-responsiveness
AeAP2/ERF019	GT1-motif	GGTTAA	823	6	+	Arabidopsis thaliana	light responsive element	Light-responsiveness
AeAP2/ERF019	GT1-motif	GGTTAAT	1264	7	+	Avena sativa	light responsive element	Light-responsiveness
AeAP2/ERF019	CGTCA-motif	CGTCA	1663	5	+	Hordeum vulgare	cis-acting regulatory element involved in the MeJA-responsiveness	MeJA-responsiveness
AeAP2/ERF019	AE-box	AGAAACTT	1961	8	+	Arabidopsis thaliana	part of a module for light response	Light-responsiveness
AeAP2/ERF019	TCA-element	CCATCTTTTT	812	9	-	Nicotiana tabacum	cis-acting element involved in salicylic acid responsiveness	SA-responsiveness
AeAP2/ERF019	O2-site	GATGATGTGG	1686	9	-	Zea mays	cis-acting regulatory element involved in zein metabolism regulation	Zein metabolism regulation
AeAP2/ERF019	TGACG-motif	TGACG	1663	5	-	Hordeum vulgare	cis-acting regulatory element involved in the MeJA-responsiveness	MeJA-responsiveness
AeAP2/ERF019	ARE	AAACCA	195	6	-	Zea mays	cis-acting regulatory element essential for the anaerobic induction	Anaerobic induction
AeAP2/ERF019	ARE	AAACCA	1767	6	-	Zea mays	cis-acting regulatory element essential for the anaerobic induction	Anaerobic induction
AeAP2/ERF019	MBSI	aaaAaaC(G/C)GTTA	183	10.5	-	Petunia hybrida	MYB binding site involved in flavonoid biosynthetic genes regulation	Flavonoid biosynthetic genes regulation
AeAP2/ERF020	TGACG-motif	TGACG	384	5	-	Hordeum vulgare	cis-acting regulatory element involved in the MeJA-responsiveness	MeJA-responsiveness
AeAP2/ERF020	CGTCA-motif	CGTCA	384	5	+	Hordeum vulgare	cis-acting regulatory element involved in the MeJA-responsiveness	MeJA-responsiveness
AeAP2/ERF020	AuxRR-core	GGTCCAT	1011	7	-	Nicotiana tabacum	cis-acting regulatory element involved in auxin responsiveness	Auxin-responsiveness
AeAP2/ERF020	TCCC-motif	TCTCCCT	785	7	+	Spinacia oleracea	part of a light responsive element	Light-responsiveness
AeAP2/ERF020	Box 4	ATTAAT	798	6	+	Petroselinum crispum	part of a conserved DNA module involved in light responsiveness	Light-responsiveness
AeAP2/ERF020	Box 4	ATTAAT	1577	6	-	Petroselinum crispum	part of a conserved DNA module involved in light responsiveness	Light-responsiveness
AeAP2/ERF020	ATCT-motif	AATCTAATCC	896	9	-	Pisum sativum	part of a conserved DNA module involved in light responsiveness	Light-responsiveness
AeAP2/ERF020	G-box	TACGTG	885	6	+	Arabidopsis thaliana	cis-acting regulatory element involved in light responsiveness	Light-responsiveness
AeAP2/ERF020	GT1-motif	GGTTAA	1194	6	+	Arabidopsis thaliana	light responsive element	Light-responsiveness
AeAP2/ERF020	TATC-box	TATCCCA	652	7	-	Oryza sativa	cis-acting element involved in gibberellin-responsiveness	GA-responsiveness
AeAP2/ERF020	TC-rich repeats	ATTCTCTAAC	762	9	+	Nicotiana tabacum	cis-acting element involved in defense and stress responsiveness	Defense and stress responsiveness
AeAP2/ERF020	TC-rich repeats	ATTCTCTAAC	1153	9	+	Nicotiana tabacum	cis-acting element involved in defense and stress responsiveness	Defense and stress responsiveness
AeAP2/ERF020	AT-rich sequence	TAAAATACT	122	9	+	Pisum sativum	element for maximal elicitor-mediated activation (2copies)	Elicitor-mediated activation
AeAP2/ERF020	GC-motif	CCCCCG	1124	6	+	Zea mays	enhancer-like element involved in anoxic specific inducibility	Anoxic specific inducibility
AeAP2/ERF020	ABRE	ACGTG	886	5	+	Arabidopsis thaliana	cis-acting element involved in the abscisic acid responsiveness	ABA-responsiveness
AeAP2/ERF021	MRE	AACCTAA	39	7	-	Petroselinum crispum	MYB binding site involved in light responsiveness	Light-responsiveness
AeAP2/ERF021	G-box	CACGAC	790	6	+	Zea mays	cis-acting regulatory element involved in light responsiveness	Light-responsiveness
AeAP2/ERF021	Box 4	ATTAAT	1626	6	-	Petroselinum crispum	part of a conserved DNA module involved in light responsiveness	Light-responsiveness
AeAP2/ERF021	Box 4	ATTAAT	1764	6	-	Petroselinum crispum	part of a conserved DNA module involved in light responsiveness	Light-responsiveness
AeAP2/ERF021	ABRE	TACGGTC	1075	7	+	Arabidopsis thaliana	cis-acting element involved in the abscisic acid responsiveness	ABA-responsiveness
AeAP2/ERF021	ATC-motif	AGTAATCT	596	8	+	Spinacia oleracea	part of a conserved DNA module involved in light responsiveness	Light-responsiveness
AeAP2/ERF021	GC-motif	CCCCCG	1150	6	+	Zea mays	enhancer-like element involved in anoxic specific inducibility	Anoxic specific inducibility
AeAP2/ERF021	TC-rich repeats	ATTCTCTAAC	76	9	-	Nicotiana tabacum	cis-acting element involved in defense and stress responsiveness	Defense and stress responsiveness
AeAP2/ERF021	TC-rich repeats	ATTCTCTAAC	432	9	-	Nicotiana tabacum	cis-acting element involved in defense and stress responsiveness	Defense and stress responsiveness
AeAP2/ERF021	GARE-motif	TCTGTTG	116	7	-	Brassica oleracea	gibberellin-responsive element	GA-responsiveness
AeAP2/ERF021	GARE-motif	TCTGTTG	1446	7	+	Brassica oleracea	gibberellin-responsive element	GA-responsiveness
AeAP2/ERF021	GT1-motif	GGTTAA	885	6	-	Arabidopsis thaliana	light responsive element	Light-responsiveness
AeAP2/ERF021	CGTCA-motif	CGTCA	751	5	+	Hordeum vulgare	cis-acting regulatory element involved in the MeJA-responsiveness	MeJA-responsiveness
AeAP2/ERF021	AE-box	AGAAACAA	1825	8	+	Arabidopsis thaliana	part of a module for light response	Light-responsiveness
AeAP2/ERF021	TGACG-motif	TGACG	751	5	-	Hordeum vulgare	cis-acting regulatory element involved in the MeJA-responsiveness	MeJA-responsiveness
AeAP2/ERF021	I-box	GTATAAGGCC	310	9	-	Larix laricina	part of a light responsive element	Light-responsiveness
AeAP2/ERF021	ARE	AAACCA	23	6	-	Zea mays	cis-acting regulatory element essential for the anaerobic induction	Anaerobic induction
AeAP2/ERF021	ARE	AAACCA	180	6	-	Zea mays	cis-acting regulatory element essential for the anaerobic induction	Anaerobic induction
AeAP2/ERF021	ARE	AAACCA	197	6	+	Zea mays	cis-acting regulatory element essential for the anaerobic induction	Anaerobic induction
AeAP2/ERF021	ARE	AAACCA	1000	6	+	Zea mays	cis-acting regulatory element essential for the anaerobic induction	Anaerobic induction
AeAP2/ERF021	ARE	AAACCA	1366	6	+	Zea mays	cis-acting regulatory element essential for the anaerobic induction	Anaerobic induction
AeAP2/ERF021	ARE	AAACCA	1890	6	+	Zea mays	cis-acting regulatory element essential for the anaerobic induction	Anaerobic induction
AeAP2/ERF021	MBS	CAACTG	909	6	-	Arabidopsis thaliana	MYB binding site involved in drought-inducibility	Drought-inducibility
AeAP2/ERF021	MBS	CAACTG	1972	6	-	Arabidopsis thaliana	MYB binding site involved in drought-inducibility	Drought-inducibility
AeAP2/ERF021	TGA-element	AACGAC	742	6	+	Brassica oleracea	auxin-responsive element	Auxin-responsiveness
AeAP2/ERF021	AuxRR-core	GGTCCAT	1755	7	+	Nicotiana tabacum	cis-acting regulatory element involved in auxin responsiveness	Auxin-responsiveness
AeAP2/ERF022	AE-box	AGAAACTT	76	8	-	Arabidopsis thaliana	part of a module for light response	Light-responsiveness
AeAP2/ERF022	ARE	AAACCA	805	6	+	Zea mays	cis-acting regulatory element essential for the anaerobic induction	Anaerobic induction
AeAP2/ERF022	ARE	AAACCA	1321	6	-	Zea mays	cis-acting regulatory element essential for the anaerobic induction	Anaerobic induction
AeAP2/ERF022	MBS	CAACTG	837	6	-	Arabidopsis thaliana	MYB binding site involved in drought-inducibility	Drought-inducibility
AeAP2/ERF022	TCCC-motif	TCTCCCT	1224	7	+	Spinacia oleracea	part of a light responsive element	Light-responsiveness
AeAP2/ERF022	Box 4	ATTAAT	140	6	+	Petroselinum crispum	part of a conserved DNA module involved in light responsiveness	Light-responsiveness
AeAP2/ERF022	G-box	CACGAC	495	6	-	Zea mays	cis-acting regulatory element involved in light responsiveness	Light-responsiveness
AeAP2/ERF022	G-box	TACGTG	1080	6	-	Arabidopsis thaliana	cis-acting regulatory element involved in light responsiveness	Light-responsiveness
AeAP2/ERF022	G-box	TACGTG	1862	6	-	Arabidopsis thaliana	cis-acting regulatory element involved in light responsiveness	Light-responsiveness
AeAP2/ERF022	ACE	GACACGTATG	1860	9	+	Petroselinum crispum	cis-acting element involved in light responsiveness	Light-responsiveness
AeAP2/ERF022	MSA-like	TCAAACGGT	843	9	+	Catharanthus roseus	cis-acting element involved in cell cycle regulation	Cell cycle regulation
AeAP2/ERF022	GT1-motif	GGTTAAT	135	7	+	Avena sativa	light responsive element	Light-responsiveness
AeAP2/ERF022	GT1-motif	GGTTAA	900	6	+	Arabidopsis thaliana	light responsive element	Light-responsiveness
AeAP2/ERF022	GT1-motif	GGTTAAT	1188	7	+	Avena sativa	light responsive element	Light-responsiveness
AeAP2/ERF022	G-Box	CACGTT	1111	6	-	Pisum sativum	cis-acting regulatory element involved in light responsiveness	Light-responsiveness
AeAP2/ERF022	LTR	CCGAAA	131	6	-	Hordeum vulgare	cis-acting element involved in low-temperature responsiveness	Low-temperature responsiveness
AeAP2/ERF022	ABRE	ACGTG	1080	5	-	Arabidopsis thaliana	cis-acting element involved in the abscisic acid responsiveness	ABA-responsiveness
AeAP2/ERF022	ABRE	ACGTG	1112	5	+	Arabidopsis thaliana	cis-acting element involved in the abscisic acid responsiveness	ABA-responsiveness
AeAP2/ERF022	ABRE	TACGGTC	1654	7	+	Arabidopsis thaliana	cis-acting element involved in the abscisic acid responsiveness	ABA-responsiveness
AeAP2/ERF022	ABRE	TACGTGTC	1860	8	-	Oryza sativa	cis-acting element involved in the abscisic acid responsiveness	ABA-responsiveness
AeAP2/ERF022	ABRE	ACGTG	1862	5	-	Arabidopsis thaliana	cis-acting element involved in the abscisic acid responsiveness	ABA-responsiveness
AeAP2/ERF023	TC-rich repeats	ATTCTCTAAC	486	9	+	Nicotiana tabacum	cis-acting element involved in defense and stress responsiveness	Defense and stress responsiveness
AeAP2/ERF023	TC-rich repeats	ATTCTCTAAC	562	9	+	Nicotiana tabacum	cis-acting element involved in defense and stress responsiveness	Defense and stress responsiveness
AeAP2/ERF023	TC-rich repeats	GTTTTCTTAC	725	9	-	Nicotiana tabacum	cis-acting element involved in defense and stress responsiveness	Defense and stress responsiveness
AeAP2/ERF023	TC-rich repeats	GTTTTCTTAC	1153	9	+	Nicotiana tabacum	cis-acting element involved in defense and stress responsiveness	Defense and stress responsiveness
AeAP2/ERF023	GCN4_motif	TGAGTCA	139	7	-	Oryza sativa	cis-regulatory element involved in endosperm expression	Endosperm expression
AeAP2/ERF023	TCT-motif	TCTTAC	176	6	-	Arabidopsis thaliana	part of a light responsive element	Light-responsiveness
AeAP2/ERF023	TCT-motif	TCTTAC	566	6	+	Arabidopsis thaliana	part of a light responsive element	Light-responsiveness
AeAP2/ERF023	TCT-motif	TCTTAC	1157	6	+	Arabidopsis thaliana	part of a light responsive element	Light-responsiveness
AeAP2/ERF023	ABRE	ACGTG	1722	5	+	Arabidopsis thaliana	cis-acting element involved in the abscisic acid responsiveness	ABA-responsiveness
AeAP2/ERF023	GT1-motif	GTGTGTGAA	1790	9	-	Solanum tuberosum	light responsive element	Light-responsiveness
AeAP2/ERF023	G-Box	CACGTT	1721	6	-	Pisum sativum	cis-acting regulatory element involved in light responsiveness	Light-responsiveness
AeAP2/ERF023	GATA-motif	AAGGATAAGG	688	9	-	Solanum tuberosum	part of a light responsive element	Light-responsiveness
AeAP2/ERF023	GATA-motif	AAGGATAAGG	1698	9	-	Solanum tuberosum	part of a light responsive element	Light-responsiveness
AeAP2/ERF023	Box 4	ATTAAT	743	6	+	Petroselinum crispum	part of a conserved DNA module involved in light responsiveness	Light-responsiveness
AeAP2/ERF023	Box 4	ATTAAT	771	6	+	Petroselinum crispum	part of a conserved DNA module involved in light responsiveness	Light-responsiveness
AeAP2/ERF023	Box 4	ATTAAT	867	6	+	Petroselinum crispum	part of a conserved DNA module involved in light responsiveness	Light-responsiveness
AeAP2/ERF023	Box 4	ATTAAT	899	6	+	Petroselinum crispum	part of a conserved DNA module involved in light responsiveness	Light-responsiveness
AeAP2/ERF023	Box 4	ATTAAT	1143	6	-	Petroselinum crispum	part of a conserved DNA module involved in light responsiveness	Light-responsiveness
AeAP2/ERF023	Box 4	ATTAAT	1323	6	-	Petroselinum crispum	part of a conserved DNA module involved in light responsiveness	Light-responsiveness
AeAP2/ERF023	I-box	TAGATAACC	345	9	-	Pisum sativum	part of a light responsive element	Light-responsiveness
AeAP2/ERF023	ARE	AAACCA	700	6	-	Zea mays	cis-acting regulatory element essential for the anaerobic induction	Anaerobic induction
AeAP2/ERF023	CGTCA-motif	CGTCA	230	5	-	Hordeum vulgare	cis-acting regulatory element involved in the MeJA-responsiveness	MeJA-responsiveness
AeAP2/ERF023	GA-motif	ATAGATAA	347	8	-	Arabidopsis thaliana	part of a light responsive element	Light-responsiveness
AeAP2/ERF023	TGACG-motif	TGACG	230	5	+	Hordeum vulgare	cis-acting regulatory element involved in the MeJA-responsiveness	MeJA-responsiveness
AeAP2/ERF024	HD-Zip 1	CAAT(A/T)ATTG	246	8	+	Arabidopsis thaliana	element involved in differentiation of the palisade mesophyll cells	Differentiation of the palisade mesophyll cells
AeAP2/ERF024	circadian	CAAAGATATC	1075	9	+	Lycopersicon esculentum	cis-acting regulatory element involved in circadian control	Circadian control
AeAP2/ERF024	TCA-element	CCATCTTTTT	496	9	+	Nicotiana tabacum	cis-acting element involved in salicylic acid responsiveness	SA-responsiveness
AeAP2/ERF024	TCA-element	CCATCTTTTT	676	9	+	Nicotiana tabacum	cis-acting element involved in salicylic acid responsiveness	SA-responsiveness
AeAP2/ERF024	O2-site	GATGATGTGG	421	9	-	Zea mays	cis-acting regulatory element involved in zein metabolism regulation	Zein metabolism regulation
AeAP2/ERF024	O2-site	GTTGACGTGA	1620	9	+	Zea mays	cis-acting regulatory element involved in zein metabolism regulation	Zein metabolism regulation
AeAP2/ERF024	TGACG-motif	TGACG	1153	5	+	Hordeum vulgare	cis-acting regulatory element involved in the MeJA-responsiveness	MeJA-responsiveness
AeAP2/ERF024	CGTCA-motif	CGTCA	1153	5	-	Hordeum vulgare	cis-acting regulatory element involved in the MeJA-responsiveness	MeJA-responsiveness
AeAP2/ERF024	AE-box	AGAAACTT	609	8	+	Arabidopsis thaliana	part of a module for light response	Light-responsiveness
AeAP2/ERF024	ARE	AAACCA	821	6	-	Zea mays	cis-acting regulatory element essential for the anaerobic induction	Anaerobic induction
AeAP2/ERF024	ARE	AAACCA	1071	6	+	Zea mays	cis-acting regulatory element essential for the anaerobic induction	Anaerobic induction
AeAP2/ERF024	GATA-motif	AAGGATAAGG	636	9	-	Solanum tuberosum	part of a light responsive element	Light-responsiveness
AeAP2/ERF024	LTR	CCGAAA	1470	6	-	Hordeum vulgare	cis-acting element involved in low-temperature responsiveness	Low-temperature responsiveness
AeAP2/ERF024	TC-rich repeats	ATTCTCTAAC	1453	9	-	Nicotiana tabacum	cis-acting element involved in defense and stress responsiveness	Defense and stress responsiveness
AeAP2/ERF024	P-box	CCTTTTG	1688	7	-	Oryza sativa	gibberellin-responsive element	GA-responsiveness
AeAP2/ERF025	GT1-motif	GGTTAA	1372	6	+	Arabidopsis thaliana	light responsive element	Light-responsiveness
AeAP2/ERF025	G-Box	CACGTT	235	6	+	Pisum sativum	cis-acting regulatory element involved in light responsiveness	Light-responsiveness
AeAP2/ERF025	TC-rich repeats	GTTTTCTTAC	1809	9	+	Nicotiana tabacum	cis-acting element involved in defense and stress responsiveness	Defense and stress responsiveness
AeAP2/ERF025	ABRE	ACGTG	24	5	-	Arabidopsis thaliana	cis-acting element involved in the abscisic acid responsiveness	ABA-responsiveness
AeAP2/ERF025	ABRE	ACGTG	235	5	-	Arabidopsis thaliana	cis-acting element involved in the abscisic acid responsiveness	ABA-responsiveness
AeAP2/ERF025	LTR	CCGAAA	907	6	+	Hordeum vulgare	cis-acting element involved in low-temperature responsiveness	Low-temperature responsiveness
AeAP2/ERF025	Box 4	ATTAAT	1320	6	-	Petroselinum crispum	part of a conserved DNA module involved in light responsiveness	Light-responsiveness
AeAP2/ERF025	G-box	CACGTC	24	6	+	Zea mays	cis-acting regulatory element involved in light responsiveness	Light-responsiveness
AeAP2/ERF025	G-box	ACACGTG(G/t)CACC	1115	10.5	+	Lycopersicon esculentum	cis-acting regulatory element involved in light responsiveness	Light-responsiveness
AeAP2/ERF025	ARE	AAACCA	516	6	-	Zea mays	cis-acting regulatory element essential for the anaerobic induction	Anaerobic induction
AeAP2/ERF025	ARE	AAACCA	1017	6	+	Zea mays	cis-acting regulatory element essential for the anaerobic induction	Anaerobic induction
AeAP2/ERF025	ARE	AAACCA	1384	6	+	Zea mays	cis-acting regulatory element essential for the anaerobic induction	Anaerobic induction
AeAP2/ERF025	I-box	gGATAAGGTG	1123	9	-	Zea mays	part of a light responsive element	Light-responsiveness
AeAP2/ERF025	TGACG-motif	TGACG	26	5	-	Hordeum vulgare	cis-acting regulatory element involved in the MeJA-responsiveness	MeJA-responsiveness
AeAP2/ERF025	TGACG-motif	TGACG	1120	5	-	Hordeum vulgare	cis-acting regulatory element involved in the MeJA-responsiveness	MeJA-responsiveness
AeAP2/ERF025	TCA-element	TCAGAAGAGG	2	9	+	Brassica oleracea	cis-acting element involved in salicylic acid responsiveness	SA-responsiveness
AeAP2/ERF025	CAG-motif	GAAAGGCAGAC	1000	10	+	Arabidopsis thaliana	part of a light response element	Light-responsiveness
AeAP2/ERF025	CGTCA-motif	CGTCA	26	5	+	Hordeum vulgare	cis-acting regulatory element involved in the MeJA-responsiveness	MeJA-responsiveness
AeAP2/ERF025	CGTCA-motif	CGTCA	1120	5	+	Hordeum vulgare	cis-acting regulatory element involved in the MeJA-responsiveness	MeJA-responsiveness
AeAP2/ERF026	G-box	CACGAC	1969	6	-	Zea mays	cis-acting regulatory element involved in light responsiveness	Light-responsiveness
AeAP2/ERF026	Box 4	ATTAAT	17	6	+	Petroselinum crispum	part of a conserved DNA module involved in light responsiveness	Light-responsiveness
AeAP2/ERF026	Box 4	ATTAAT	676	6	+	Petroselinum crispum	part of a conserved DNA module involved in light responsiveness	Light-responsiveness
AeAP2/ERF026	GCN4_motif	TGAGTCA	475	7	-	Oryza sativa	cis-regulatory element involved in endosperm expression	Endosperm expression
AeAP2/ERF026	GARE-motif	TCTGTTG	1375	7	+	Brassica oleracea	gibberellin-responsive element	GA-responsiveness
AeAP2/ERF026	TC-rich repeats	ATTCTCTAAC	1661	9	-	Nicotiana tabacum	cis-acting element involved in defense and stress responsiveness	Defense and stress responsiveness
AeAP2/ERF026	GT1-motif	GGTTAA	657	6	-	Arabidopsis thaliana	light responsive element	Light-responsiveness
AeAP2/ERF026	CGTCA-motif	CGTCA	1278	5	-	Hordeum vulgare	cis-acting regulatory element involved in the MeJA-responsiveness	MeJA-responsiveness
AeAP2/ERF026	CGTCA-motif	CGTCA	1829	5	-	Hordeum vulgare	cis-acting regulatory element involved in the MeJA-responsiveness	MeJA-responsiveness
AeAP2/ERF026	O2-site	GATGATGTGG	1357	9	+	Zea mays	cis-acting regulatory element involved in zein metabolism regulation	Zein metabolism regulation
AeAP2/ERF026	TGACG-motif	TGACG	1278	5	+	Hordeum vulgare	cis-acting regulatory element involved in the MeJA-responsiveness	MeJA-responsiveness
AeAP2/ERF026	TGACG-motif	TGACG	1829	5	+	Hordeum vulgare	cis-acting regulatory element involved in the MeJA-responsiveness	MeJA-responsiveness
AeAP2/ERF026	ARE	AAACCA	238	6	-	Zea mays	cis-acting regulatory element essential for the anaerobic induction	Anaerobic induction
AeAP2/ERF026	ARE	AAACCA	383	6	+	Zea mays	cis-acting regulatory element essential for the anaerobic induction	Anaerobic induction
AeAP2/ERF026	ARE	AAACCA	852	6	-	Zea mays	cis-acting regulatory element essential for the anaerobic induction	Anaerobic induction
AeAP2/ERF026	ARE	AAACCA	1437	6	+	Zea mays	cis-acting regulatory element essential for the anaerobic induction	Anaerobic induction
AeAP2/ERF027	TGACG-motif	TGACG	1337	5	-	Hordeum vulgare	cis-acting regulatory element involved in the MeJA-responsiveness	MeJA-responsiveness
AeAP2/ERF027	O2-site	GATGA(C/T)(A/G)TG(A/G)	1339	8	-	Zea mays	cis-acting regulatory element involved in zein metabolism regulation	Zein metabolism regulation
AeAP2/ERF027	TCA-element	CCATCTTTTT	438	9	-	Nicotiana tabacum	cis-acting element involved in salicylic acid responsiveness	SA-responsiveness
AeAP2/ERF027	AT1-motif	AATTATTTTTTATT	983	13	+	Solanum tuberosum	part of a light responsive module	Light-responsiveness
AeAP2/ERF027	CGTCA-motif	CGTCA	1337	5	+	Hordeum vulgare	cis-acting regulatory element involved in the MeJA-responsiveness	MeJA-responsiveness
AeAP2/ERF027	MBS	CAACTG	1203	6	+	Arabidopsis thaliana	MYB binding site involved in drought-inducibility	Drought-inducibility
AeAP2/ERF027	ARE	AAACCA	146	6	-	Zea mays	cis-acting regulatory element essential for the anaerobic induction	Anaerobic induction
AeAP2/ERF027	ARE	AAACCA	445	6	-	Zea mays	cis-acting regulatory element essential for the anaerobic induction	Anaerobic induction
AeAP2/ERF027	ARE	AAACCA	1324	6	+	Zea mays	cis-acting regulatory element essential for the anaerobic induction	Anaerobic induction
AeAP2/ERF027	ARE	AAACCA	1537	6	+	Zea mays	cis-acting regulatory element essential for the anaerobic induction	Anaerobic induction
AeAP2/ERF027	Box 4	ATTAAT	834	6	+	Petroselinum crispum	part of a conserved DNA module involved in light responsiveness	Light-responsiveness
AeAP2/ERF027	G-box	TACGTG	10	6	-	Arabidopsis thaliana	cis-acting regulatory element involved in light responsiveness	Light-responsiveness
AeAP2/ERF027	ATCT-motif	AATCTAATCC	1796	9	+	Pisum sativum	part of a conserved DNA module involved in light responsiveness	Light-responsiveness
AeAP2/ERF027	GATA-motif	AAGATAAGATT	599	10	-	Arabidopsis thaliana	part of a light responsive element	Light-responsiveness
AeAP2/ERF027	G-Box	CACGTT	1817	6	+	Pisum sativum	cis-acting regulatory element involved in light responsiveness	Light-responsiveness
AeAP2/ERF027	ABRE	ACGTG	10	5	-	Arabidopsis thaliana	cis-acting element involved in the abscisic acid responsiveness	ABA-responsiveness
AeAP2/ERF027	ABRE	ACGTG	1817	5	-	Arabidopsis thaliana	cis-acting element involved in the abscisic acid responsiveness	ABA-responsiveness
AeAP2/ERF027	ATC-motif	AGTAATCT	461	8	+	Spinacia oleracea	part of a conserved DNA module involved in light responsiveness	Light-responsiveness
AeAP2/ERF027	LTR	CCGAAA	192	6	+	Hordeum vulgare	cis-acting element involved in low-temperature responsiveness	Low-temperature responsiveness
AeAP2/ERF027	TCT-motif	TCTTAC	606	6	+	Arabidopsis thaliana	part of a light responsive element	Light-responsiveness
AeAP2/ERF028	Box 4	ATTAAT	391	6	+	Petroselinum crispum	part of a conserved DNA module involved in light responsiveness	Light-responsiveness
AeAP2/ERF028	Box 4	ATTAAT	1025	6	-	Petroselinum crispum	part of a conserved DNA module involved in light responsiveness	Light-responsiveness
AeAP2/ERF028	ATCT-motif	AATCTAATCC	1353	9	+	Pisum sativum	part of a conserved DNA module involved in light responsiveness	Light-responsiveness
AeAP2/ERF028	GATA-motif	AAGATAAGATT	156	10	-	Arabidopsis thaliana	part of a light responsive element	Light-responsiveness
AeAP2/ERF028	G-Box	CACGTT	1374	6	+	Pisum sativum	cis-acting regulatory element involved in light responsiveness	Light-responsiveness
AeAP2/ERF028	P-box	CCTTTTG	1565	7	-	Oryza sativa	gibberellin-responsive element	GA-responsiveness
AeAP2/ERF028	ATC-motif	AGTAATCT	18	8	+	Spinacia oleracea	part of a conserved DNA module involved in light responsiveness	Light-responsiveness
AeAP2/ERF028	ABRE	ACGTG	1374	5	-	Arabidopsis thaliana	cis-acting element involved in the abscisic acid responsiveness	ABA-responsiveness
AeAP2/ERF028	TCT-motif	TCTTAC	163	6	+	Arabidopsis thaliana	part of a light responsive element	Light-responsiveness
AeAP2/ERF028	TCT-motif	TCTTAC	1880	6	+	Arabidopsis thaliana	part of a light responsive element	Light-responsiveness
AeAP2/ERF028	TGACG-motif	TGACG	886	5	-	Hordeum vulgare	cis-acting regulatory element involved in the MeJA-responsiveness	MeJA-responsiveness
AeAP2/ERF028	CAT-box	GCCACT	1653	6	-	Arabidopsis thaliana	cis-acting regulatory element related to meristem expression	Meristem expression
AeAP2/ERF028	CGTCA-motif	CGTCA	886	5	+	Hordeum vulgare	cis-acting regulatory element involved in the MeJA-responsiveness	MeJA-responsiveness
AeAP2/ERF028	MBS	CAACTG	759	6	+	Arabidopsis thaliana	MYB binding site involved in drought-inducibility	Drought-inducibility
AeAP2/ERF028	ARE	AAACCA	2	6	-	Zea mays	cis-acting regulatory element essential for the anaerobic induction	Anaerobic induction
AeAP2/ERF028	ARE	AAACCA	873	6	+	Zea mays	cis-acting regulatory element essential for the anaerobic induction	Anaerobic induction
AeAP2/ERF028	ARE	AAACCA	1094	6	+	Zea mays	cis-acting regulatory element essential for the anaerobic induction	Anaerobic induction
AeAP2/ERF029	GT1-motif	GGTTAA	1164	6	+	Arabidopsis thaliana	light responsive element	Light-responsiveness
AeAP2/ERF029	TATC-box	TATCCCA	387	7	+	Oryza sativa	cis-acting element involved in gibberellin-responsiveness	GA-responsiveness
AeAP2/ERF029	TCT-motif	TCTTAC	536	6	+	Arabidopsis thaliana	part of a light responsive element	Light-responsiveness
AeAP2/ERF029	TCT-motif	TCTTAC	1785	6	-	Arabidopsis thaliana	part of a light responsive element	Light-responsiveness
AeAP2/ERF029	LTR	CCGAAA	363	6	+	Hordeum vulgare	cis-acting element involved in low-temperature responsiveness	Low-temperature responsiveness
AeAP2/ERF029	LTR	CCGAAA	1300	6	-	Hordeum vulgare	cis-acting element involved in low-temperature responsiveness	Low-temperature responsiveness
AeAP2/ERF029	Box 4	ATTAAT	527	6	+	Petroselinum crispum	part of a conserved DNA module involved in light responsiveness	Light-responsiveness
AeAP2/ERF029	Box 4	ATTAAT	651	6	+	Petroselinum crispum	part of a conserved DNA module involved in light responsiveness	Light-responsiveness
AeAP2/ERF029	ACE	GACACGTATG	753	9	-	Petroselinum crispum	cis-acting element involved in light responsiveness	Light-responsiveness
AeAP2/ERF029	ARE	AAACCA	46	6	-	Zea mays	cis-acting regulatory element essential for the anaerobic induction	Anaerobic induction
AeAP2/ERF029	ARE	AAACCA	1037	6	-	Zea mays	cis-acting regulatory element essential for the anaerobic induction	Anaerobic induction
AeAP2/ERF029	MBS	CAACTG	1083	6	+	Arabidopsis thaliana	MYB binding site involved in drought-inducibility	Drought-inducibility
AeAP2/ERF029	GA-motif	ATAGATAA	489	8	-	Arabidopsis thaliana	part of a light responsive element	Light-responsiveness
AeAP2/ERF029	TGACG-motif	TGACG	1513	5	-	Hordeum vulgare	cis-acting regulatory element involved in the MeJA-responsiveness	MeJA-responsiveness
AeAP2/ERF029	circadian	CAAAGATATC	1294	9	+	Lycopersicon esculentum	cis-acting regulatory element involved in circadian control	Circadian control
AeAP2/ERF029	O2-site	GATGA(C/T)(A/G)TG(A/G)	1933	8	-	Zea mays	cis-acting regulatory element involved in zein metabolism regulation	Zein metabolism regulation
AeAP2/ERF029	CGTCA-motif	CGTCA	1513	5	+	Hordeum vulgare	cis-acting regulatory element involved in the MeJA-responsiveness	MeJA-responsiveness
AeAP2/ERF030	ARE	AAACCA	142	6	-	Zea mays	cis-acting regulatory element essential for the anaerobic induction	Anaerobic induction
AeAP2/ERF030	ARE	AAACCA	1817	6	+	Zea mays	cis-acting regulatory element essential for the anaerobic induction	Anaerobic induction
AeAP2/ERF030	TGACG-motif	TGACG	548	5	-	Hordeum vulgare	cis-acting regulatory element involved in the MeJA-responsiveness	MeJA-responsiveness
AeAP2/ERF030	TGACG-motif	TGACG	1773	5	-	Hordeum vulgare	cis-acting regulatory element involved in the MeJA-responsiveness	MeJA-responsiveness
AeAP2/ERF030	CGTCA-motif	CGTCA	548	5	+	Hordeum vulgare	cis-acting regulatory element involved in the MeJA-responsiveness	MeJA-responsiveness
AeAP2/ERF030	CGTCA-motif	CGTCA	1773	5	+	Hordeum vulgare	cis-acting regulatory element involved in the MeJA-responsiveness	MeJA-responsiveness
AeAP2/ERF030	AE-box	AGAAACAA	1842	8	+	Arabidopsis thaliana	part of a module for light response	Light-responsiveness
AeAP2/ERF030	ABRE	AACCCGG	883	7	-	Arabidopsis thaliana	cis-acting element involved in the abscisic acid responsiveness	ABA-responsiveness
AeAP2/ERF030	ABRE	ACGTG	1681	5	-	Arabidopsis thaliana	cis-acting element involved in the abscisic acid responsiveness	ABA-responsiveness
AeAP2/ERF030	P-box	CCTTTTG	858	7	+	Oryza sativa	gibberellin-responsive element	GA-responsiveness
AeAP2/ERF030	AT-rich sequence	TAAAATACT	288	9	-	Pisum sativum	element for maximal elicitor-mediated activation (2copies)	Elicitor-mediated activation
AeAP2/ERF030	GCN4_motif	TGAGTCA	1923	7	+	Oryza sativa	cis-regulatory element involved in endosperm expression	Endosperm expression
AeAP2/ERF030	GARE-motif	TCTGTTG	1222	7	-	Brassica oleracea	gibberellin-responsive element	GA-responsiveness
AeAP2/ERF030	G-box	TACGTG	1681	6	-	Arabidopsis thaliana	cis-acting regulatory element involved in light responsiveness	Light-responsiveness
AeAP2/ERF030	Box 4	ATTAAT	1289	6	-	Petroselinum crispum	part of a conserved DNA module involved in light responsiveness	Light-responsiveness
AeAP2/ERF030	Box 4	ATTAAT	1761	6	-	Petroselinum crispum	part of a conserved DNA module involved in light responsiveness	Light-responsiveness
AeAP2/ERF030	MRE	AACCTAA	1020	7	-	Petroselinum crispum	MYB binding site involved in light responsiveness	Light-responsiveness
AeAP2/ERF030	GATA-motif	GATAGGA	1907	7	+	Arabidopsis thaliana	part of a light responsive element	Light-responsiveness
AeAP2/ERF031	circadian	CAAAGATATC	542	9	-	Lycopersicon esculentum	cis-acting regulatory element involved in circadian control	Circadian control
AeAP2/ERF031	TCA-element	CCATCTTTTT	125	9	-	Nicotiana tabacum	cis-acting element involved in salicylic acid responsiveness	SA-responsiveness
AeAP2/ERF031	TCA-element	CCATCTTTTT	1037	9	-	Nicotiana tabacum	cis-acting element involved in salicylic acid responsiveness	SA-responsiveness
AeAP2/ERF031	TGACG-motif	TGACG	1071	5	-	Hordeum vulgare	cis-acting regulatory element involved in the MeJA-responsiveness	MeJA-responsiveness
AeAP2/ERF031	GA-motif	ATAGATAA	823	8	+	Arabidopsis thaliana	part of a light responsive element	Light-responsiveness
AeAP2/ERF031	CGTCA-motif	CGTCA	1071	5	+	Hordeum vulgare	cis-acting regulatory element involved in the MeJA-responsiveness	MeJA-responsiveness
AeAP2/ERF031	CAT-box	GCCACT	1852	6	-	Arabidopsis thaliana	cis-acting regulatory element related to meristem expression	Meristem expression
AeAP2/ERF031	AuxRR-core	GGTCCAT	322	7	-	Nicotiana tabacum	cis-acting regulatory element involved in auxin responsiveness	Auxin-responsiveness
AeAP2/ERF031	MBS	CAACTG	3	6	-	Arabidopsis thaliana	MYB binding site involved in drought-inducibility	Drought-inducibility
AeAP2/ERF031	ARE	AAACCA	303	6	+	Zea mays	cis-acting regulatory element essential for the anaerobic induction	Anaerobic induction
AeAP2/ERF031	ARE	AAACCA	486	6	+	Zea mays	cis-acting regulatory element essential for the anaerobic induction	Anaerobic induction
AeAP2/ERF031	ARE	AAACCA	1780	6	+	Zea mays	cis-acting regulatory element essential for the anaerobic induction	Anaerobic induction
AeAP2/ERF031	G-box	CACGAC	1050	6	+	Zea mays	cis-acting regulatory element involved in light responsiveness	Light-responsiveness
AeAP2/ERF031	G-box	TACGTG	1135	6	-	Arabidopsis thaliana	cis-acting regulatory element involved in light responsiveness	Light-responsiveness
AeAP2/ERF031	Box 4	ATTAAT	249	6	+	Petroselinum crispum	part of a conserved DNA module involved in light responsiveness	Light-responsiveness
AeAP2/ERF031	MRE	AACCTAA	1287	7	-	Petroselinum crispum	MYB binding site involved in light responsiveness	Light-responsiveness
AeAP2/ERF031	GATA-motif	AAGATAAGATT	1597	10	+	Arabidopsis thaliana	part of a light responsive element	Light-responsiveness
AeAP2/ERF031	GT1-motif	GGTTAA	375	6	+	Arabidopsis thaliana	light responsive element	Light-responsiveness
AeAP2/ERF031	GT1-motif	GGTTAA	814	6	-	Arabidopsis thaliana	light responsive element	Light-responsiveness
AeAP2/ERF031	GT1-motif	GGTTAA	1717	6	-	Arabidopsis thaliana	light responsive element	Light-responsiveness
AeAP2/ERF031	LTR	CCGAAA	371	6	-	Hordeum vulgare	cis-acting element involved in low-temperature responsiveness	Low-temperature responsiveness
AeAP2/ERF031	ABRE	ACGTG	1135	5	-	Arabidopsis thaliana	cis-acting element involved in the abscisic acid responsiveness	ABA-responsiveness
AeAP2/ERF031	TCT-motif	TCTTAC	1699	6	-	Arabidopsis thaliana	part of a light responsive element	Light-responsiveness
AeAP2/ERF031	TATC-box	TATCCCA	574	7	-	Oryza sativa	cis-acting element involved in gibberellin-responsiveness	GA-responsiveness
AeAP2/ERF032	TCCC-motif	TCTCCCT	1810	7	-	Spinacia oleracea	part of a light responsive element	Light-responsiveness
AeAP2/ERF032	TCCC-motif	TCTCCCT	1820	7	-	Spinacia oleracea	part of a light responsive element	Light-responsiveness
AeAP2/ERF032	ARE	AAACCA	260	6	+	Zea mays	cis-acting regulatory element essential for the anaerobic induction	Anaerobic induction
AeAP2/ERF032	ARE	AAACCA	370	6	+	Zea mays	cis-acting regulatory element essential for the anaerobic induction	Anaerobic induction
AeAP2/ERF032	ARE	AAACCA	383	6	-	Zea mays	cis-acting regulatory element essential for the anaerobic induction	Anaerobic induction
AeAP2/ERF032	ARE	AAACCA	411	6	+	Zea mays	cis-acting regulatory element essential for the anaerobic induction	Anaerobic induction
AeAP2/ERF032	ARE	AAACCA	906	6	+	Zea mays	cis-acting regulatory element essential for the anaerobic induction	Anaerobic induction
AeAP2/ERF032	ARE	AAACCA	1559	6	-	Zea mays	cis-acting regulatory element essential for the anaerobic induction	Anaerobic induction
AeAP2/ERF032	CGTCA-motif	CGTCA	621	5	-	Hordeum vulgare	cis-acting regulatory element involved in the MeJA-responsiveness	MeJA-responsiveness
AeAP2/ERF032	CGTCA-motif	CGTCA	963	5	-	Hordeum vulgare	cis-acting regulatory element involved in the MeJA-responsiveness	MeJA-responsiveness
AeAP2/ERF032	AT1-motif	AATTATTTTTTATT	1448	13	-	Solanum tuberosum	part of a light responsive module	Light-responsiveness
AeAP2/ERF032	AE-box	AGAAACTT	1633	8	-	Arabidopsis thaliana	part of a module for light response	Light-responsiveness
AeAP2/ERF032	TGACG-motif	TGACG	621	5	+	Hordeum vulgare	cis-acting regulatory element involved in the MeJA-responsiveness	MeJA-responsiveness
AeAP2/ERF032	TGACG-motif	TGACG	963	5	+	Hordeum vulgare	cis-acting regulatory element involved in the MeJA-responsiveness	MeJA-responsiveness
AeAP2/ERF032	GC-motif	CCCCCG	1748	6	+	Zea mays	enhancer-like element involved in anoxic specific inducibility	Anoxic specific inducibility
AeAP2/ERF032	ABRE	ACGTG	965	5	+	Arabidopsis thaliana	cis-acting element involved in the abscisic acid responsiveness	ABA-responsiveness
AeAP2/ERF032	GT1-motif	GGTTAA	1620	6	+	Arabidopsis thaliana	light responsive element	Light-responsiveness
AeAP2/ERF032	MRE	AACCTAA	1128	7	-	Petroselinum crispum	MYB binding site involved in light responsiveness	Light-responsiveness
AeAP2/ERF032	Sp1	GGGCGG	495	6	+	Oryza sativa	light responsive element	Light-responsiveness
AeAP2/ERF032	ATCT-motif	AATCTAATCC	1903	9	+	Pisum sativum	part of a conserved DNA module involved in light responsiveness	Light-responsiveness
AeAP2/ERF032	G-box	CACGTC	964	6	-	Zea mays	cis-acting regulatory element involved in light responsiveness	Light-responsiveness
AeAP2/ERF032	Box 4	ATTAAT	663	6	+	Petroselinum crispum	part of a conserved DNA module involved in light responsiveness	Light-responsiveness
AeAP2/ERF033	TGACG-motif	TGACG	464	5	+	Hordeum vulgare	cis-acting regulatory element involved in the MeJA-responsiveness	MeJA-responsiveness
AeAP2/ERF033	TGACG-motif	TGACG	811	5	+	Hordeum vulgare	cis-acting regulatory element involved in the MeJA-responsiveness	MeJA-responsiveness
AeAP2/ERF033	AT1-motif	AATTATTTTTTATT	1296	13	-	Solanum tuberosum	part of a light responsive module	Light-responsiveness
AeAP2/ERF033	CGTCA-motif	CGTCA	464	5	-	Hordeum vulgare	cis-acting regulatory element involved in the MeJA-responsiveness	MeJA-responsiveness
AeAP2/ERF033	CGTCA-motif	CGTCA	811	5	-	Hordeum vulgare	cis-acting regulatory element involved in the MeJA-responsiveness	MeJA-responsiveness
AeAP2/ERF033	AE-box	AGAAACTT	1477	8	-	Arabidopsis thaliana	part of a module for light response	Light-responsiveness
AeAP2/ERF033	TGA-element	AACGAC	1991	6	+	Brassica oleracea	auxin-responsive element	Auxin-responsiveness
AeAP2/ERF033	ARE	AAACCA	99	6	+	Zea mays	cis-acting regulatory element essential for the anaerobic induction	Anaerobic induction
AeAP2/ERF033	ARE	AAACCA	209	6	+	Zea mays	cis-acting regulatory element essential for the anaerobic induction	Anaerobic induction
AeAP2/ERF033	ARE	AAACCA	222	6	-	Zea mays	cis-acting regulatory element essential for the anaerobic induction	Anaerobic induction
AeAP2/ERF033	ARE	AAACCA	250	6	+	Zea mays	cis-acting regulatory element essential for the anaerobic induction	Anaerobic induction
AeAP2/ERF033	ARE	AAACCA	754	6	+	Zea mays	cis-acting regulatory element essential for the anaerobic induction	Anaerobic induction
AeAP2/ERF033	TCCC-motif	TCTCCCT	1669	7	-	Spinacia oleracea	part of a light responsive element	Light-responsiveness
AeAP2/ERF033	TCCC-motif	TCTCCCT	1679	7	-	Spinacia oleracea	part of a light responsive element	Light-responsiveness
AeAP2/ERF033	ATCT-motif	AATCTAATCC	1762	9	+	Pisum sativum	part of a conserved DNA module involved in light responsiveness	Light-responsiveness
AeAP2/ERF033	G-box	CACGTC	812	6	-	Zea mays	cis-acting regulatory element involved in light responsiveness	Light-responsiveness
AeAP2/ERF033	Box 4	ATTAAT	506	6	+	Petroselinum crispum	part of a conserved DNA module involved in light responsiveness	Light-responsiveness
AeAP2/ERF033	MRE	AACCTAA	974	7	-	Petroselinum crispum	MYB binding site involved in light responsiveness	Light-responsiveness
AeAP2/ERF033	GT1-motif	GGTTAA	1464	6	+	Arabidopsis thaliana	light responsive element	Light-responsiveness
AeAP2/ERF033	GC-motif	CCCCCG	1591	6	+	Zea mays	enhancer-like element involved in anoxic specific inducibility	Anoxic specific inducibility
AeAP2/ERF033	ABRE	ACGTG	813	5	+	Arabidopsis thaliana	cis-acting element involved in the abscisic acid responsiveness	ABA-responsiveness
AeAP2/ERF033	ABRE	GCAACGTGTC	1947	9	+	Hordeum vulgare	cis-acting element involved in the abscisic acid responsiveness	ABA-responsiveness
AeAP2/ERF034	CAT-box	GCCACT	250	6	+	Arabidopsis thaliana	cis-acting regulatory element related to meristem expression	Meristem expression
AeAP2/ERF034	CAT-box	GCCACT	1844	6	+	Arabidopsis thaliana	cis-acting regulatory element related to meristem expression	Meristem expression
AeAP2/ERF034	TCA-element	CCATCTTTTT	980	9	+	Nicotiana tabacum	cis-acting element involved in salicylic acid responsiveness	SA-responsiveness
AeAP2/ERF034	TCA-element	CCATCTTTTT	1962	9	+	Nicotiana tabacum	cis-acting element involved in salicylic acid responsiveness	SA-responsiveness
AeAP2/ERF034	ARE	AAACCA	557	6	-	Zea mays	cis-acting regulatory element essential for the anaerobic induction	Anaerobic induction
AeAP2/ERF034	MBS	CAACTG	1978	6	+	Arabidopsis thaliana	MYB binding site involved in drought-inducibility	Drought-inducibility
AeAP2/ERF034	GATA-motif	AAGATAAGATT	1132	10	-	Arabidopsis thaliana	part of a light responsive element	Light-responsiveness
AeAP2/ERF034	MRE	AACCTAA	1485	7	+	Petroselinum crispum	MYB binding site involved in light responsiveness	Light-responsiveness
AeAP2/ERF034	ATCT-motif	AATCTAATCC	671	9	+	Pisum sativum	part of a conserved DNA module involved in light responsiveness	Light-responsiveness
AeAP2/ERF034	ATCT-motif	AATCTAATCC	1295	9	+	Pisum sativum	part of a conserved DNA module involved in light responsiveness	Light-responsiveness
AeAP2/ERF034	G-box	TACGTG	1771	6	+	Arabidopsis thaliana	cis-acting regulatory element involved in light responsiveness	Light-responsiveness
AeAP2/ERF034	TC-rich repeats	GTTTTCTTAC	451	9	-	Nicotiana tabacum	cis-acting element involved in defense and stress responsiveness	Defense and stress responsiveness
AeAP2/ERF034	TC-rich repeats	GTTTTCTTAC	1242	9	+	Nicotiana tabacum	cis-acting element involved in defense and stress responsiveness	Defense and stress responsiveness
AeAP2/ERF034	LTR	CCGAAA	1909	6	-	Hordeum vulgare	cis-acting element involved in low-temperature responsiveness	Low-temperature responsiveness
AeAP2/ERF034	GC-motif	CCCCCG	305	6	+	Zea mays	enhancer-like element involved in anoxic specific inducibility	Anoxic specific inducibility
AeAP2/ERF034	ABRE	ACGTG	65	5	+	Arabidopsis thaliana	cis-acting element involved in the abscisic acid responsiveness	ABA-responsiveness
AeAP2/ERF034	ABRE	ACGTG	1772	5	+	Arabidopsis thaliana	cis-acting element involved in the abscisic acid responsiveness	ABA-responsiveness
AeAP2/ERF034	TCT-motif	TCTTAC	451	6	-	Arabidopsis thaliana	part of a light responsive element	Light-responsiveness
AeAP2/ERF034	TCT-motif	TCTTAC	1073	6	-	Arabidopsis thaliana	part of a light responsive element	Light-responsiveness
AeAP2/ERF034	GT1-motif	GGTTAA	1046	6	+	Arabidopsis thaliana	light responsive element	Light-responsiveness
AeAP2/ERF034	G-Box	CACGTT	64	6	-	Pisum sativum	cis-acting regulatory element involved in light responsiveness	Light-responsiveness
AeAP2/ERF035	GCN4_motif	TGAGTCA	1306	7	+	Oryza sativa	cis-regulatory element involved in endosperm expression	Endosperm expression
AeAP2/ERF035	AT-rich sequence	TAAAATACT	1353	9	-	Pisum sativum	element for maximal elicitor-mediated activation (2copies)	Elicitor-mediated activation
AeAP2/ERF035	chs-CMA1a	TTACTTAA	1930	8	-	Daucus carota	part of a light responsive element	Light-responsiveness
AeAP2/ERF035	GT1-motif	GGTTAAT	200	7	+	Avena sativa	light responsive element	Light-responsiveness
AeAP2/ERF035	GT1-motif	GGTTAA	609	6	-	Arabidopsis thaliana	light responsive element	Light-responsiveness
AeAP2/ERF035	GT1-motif	GGTTAA	1738	6	-	Arabidopsis thaliana	light responsive element	Light-responsiveness
AeAP2/ERF035	chs-CMA2a	TCACTTGA	1285	8	+	Petroselinum crispum	part of a light responsive element	Light-responsiveness
AeAP2/ERF035	chs-CMA2a	TCACTTGA	1939	8	+	Petroselinum crispum	part of a light responsive element	Light-responsiveness
AeAP2/ERF035	Box 4	ATTAAT	1112	6	-	Petroselinum crispum	part of a conserved DNA module involved in light responsiveness	Light-responsiveness
AeAP2/ERF035	G-box	CACGAC	1603	6	+	Zea mays	cis-acting regulatory element involved in light responsiveness	Light-responsiveness
AeAP2/ERF035	ATCT-motif	AATCTAATCC	1060	9	-	Pisum sativum	part of a conserved DNA module involved in light responsiveness	Light-responsiveness
AeAP2/ERF035	MBSI	aaaAaaC(G/C)GTTA	1623	11	-	Petunia hybrida	MYB binding site involved in flavonoid biosynthetic genes regulation	Flavonoid biosynthetic genes regulation
AeAP2/ERF035	ARE	AAACCA	958	6	-	Zea mays	cis-acting regulatory element essential for the anaerobic induction	Anaerobic induction
AeAP2/ERF035	ARE	AAACCA	1003	6	-	Zea mays	cis-acting regulatory element essential for the anaerobic induction	Anaerobic induction
AeAP2/ERF035	ARE	AAACCA	1955	6	-	Zea mays	cis-acting regulatory element essential for the anaerobic induction	Anaerobic induction
AeAP2/ERF035	AE-box	AGAAACAA	274	8	+	Arabidopsis thaliana	part of a module for light response	Light-responsiveness
AeAP2/ERF035	AT1-motif	AATTATTTTTTATT	1646	13	+	Solanum tuberosum	part of a light responsive module	Light-responsiveness
AeAP2/ERF035	TCA-element	CCATCTTTTT	278	9	-	Nicotiana tabacum	cis-acting element involved in salicylic acid responsiveness	SA-responsiveness
AeAP2/ERF035	TCA-element	CCATCTTTTT	1693	9	-	Nicotiana tabacum	cis-acting element involved in salicylic acid responsiveness	SA-responsiveness
AeAP2/ERF036	TGA-element	AACGAC	914	6	-	Brassica oleracea	auxin-responsive element	Auxin-responsiveness
AeAP2/ERF036	CAT-box	GCCACT	1778	6	+	Arabidopsis thaliana	cis-acting regulatory element related to meristem expression	Meristem expression
AeAP2/ERF036	L-box	ATCCCACCTAC	1803	10	+	Petroselinum crispum	part of a light responsive element	Light-responsiveness
AeAP2/ERF036	CGTCA-motif	CGTCA	553	5	-	Hordeum vulgare	cis-acting regulatory element involved in the MeJA-responsiveness	MeJA-responsiveness
AeAP2/ERF036	CGTCA-motif	CGTCA	1116	5	+	Hordeum vulgare	cis-acting regulatory element involved in the MeJA-responsiveness	MeJA-responsiveness
AeAP2/ERF036	CGTCA-motif	CGTCA	1271	5	+	Hordeum vulgare	cis-acting regulatory element involved in the MeJA-responsiveness	MeJA-responsiveness
AeAP2/ERF036	TGACG-motif	TGACG	553	5	+	Hordeum vulgare	cis-acting regulatory element involved in the MeJA-responsiveness	MeJA-responsiveness
AeAP2/ERF036	TGACG-motif	TGACG	1116	5	-	Hordeum vulgare	cis-acting regulatory element involved in the MeJA-responsiveness	MeJA-responsiveness
AeAP2/ERF036	TGACG-motif	TGACG	1271	5	-	Hordeum vulgare	cis-acting regulatory element involved in the MeJA-responsiveness	MeJA-responsiveness
AeAP2/ERF036	O2-site	GATGACATGG	1819	9	-	Zea mays	cis-acting regulatory element involved in zein metabolism regulation	Zein metabolism regulation
AeAP2/ERF036	LTR	CCGAAA	1036	6	-	Hordeum vulgare	cis-acting element involved in low-temperature responsiveness	Low-temperature responsiveness
AeAP2/ERF036	ABRE	ACGTG	25	5	-	Arabidopsis thaliana	cis-acting element involved in the abscisic acid responsiveness	ABA-responsiveness
AeAP2/ERF036	ABRE	ACGTG	1340	5	+	Arabidopsis thaliana	cis-acting element involved in the abscisic acid responsiveness	ABA-responsiveness
AeAP2/ERF036	GT1-motif	GGTTAAT	1212	7	-	Avena sativa	light responsive element	Light-responsiveness
AeAP2/ERF036	GT1-motif	GGTTAA	1213	6	-	Arabidopsis thaliana	light responsive element	Light-responsiveness
AeAP2/ERF036	G-Box	CACGTT	25	6	+	Pisum sativum	cis-acting regulatory element involved in light responsiveness	Light-responsiveness
AeAP2/ERF036	G-Box	CACGTT	1339	6	-	Pisum sativum	cis-acting regulatory element involved in light responsiveness	Light-responsiveness
AeAP2/ERF036	GATA-motif	GATAGGG	1813	7	-	Pisum sativum	part of a light responsive element	Light-responsiveness
AeAP2/ERF036	Box 4	ATTAAT	67	6	+	Petroselinum crispum	part of a conserved DNA module involved in light responsiveness	Light-responsiveness
AeAP2/ERF036	Box 4	ATTAAT	521	6	+	Petroselinum crispum	part of a conserved DNA module involved in light responsiveness	Light-responsiveness
AeAP2/ERF036	Box 4	ATTAAT	851	6	+	Petroselinum crispum	part of a conserved DNA module involved in light responsiveness	Light-responsiveness
AeAP2/ERF036	G-box	TAAACGTG	25	8	-	Brassica oleracea	cis-acting regulatory element involved in light responsiveness	Light-responsiveness
AeAP2/ERF037	circadian	CAAAGATATC	1588	9	-	Lycopersicon esculentum	cis-acting regulatory element involved in circadian control	Circadian control
AeAP2/ERF037	GA-motif	ATAGATAA	1658	8	+	Arabidopsis thaliana	part of a light responsive element	Light-responsiveness
AeAP2/ERF037	AE-box	AGAAACAA	1751	8	-	Arabidopsis thaliana	part of a module for light response	Light-responsiveness
AeAP2/ERF037	TGA-element	AACGAC	215	6	+	Brassica oleracea	auxin-responsive element	Auxin-responsiveness
AeAP2/ERF037	TGA-element	AACGAC	1450	6	-	Brassica oleracea	auxin-responsive element	Auxin-responsiveness
AeAP2/ERF037	TGA-element	AACGAC	1516	6	-	Brassica oleracea	auxin-responsive element	Auxin-responsiveness
AeAP2/ERF037	ARE	AAACCA	238	6	-	Zea mays	cis-acting regulatory element essential for the anaerobic induction	Anaerobic induction
AeAP2/ERF037	ARE	AAACCA	504	6	+	Zea mays	cis-acting regulatory element essential for the anaerobic induction	Anaerobic induction
AeAP2/ERF037	ARE	AAACCA	651	6	-	Zea mays	cis-acting regulatory element essential for the anaerobic induction	Anaerobic induction
AeAP2/ERF037	ARE	AAACCA	1269	6	-	Zea mays	cis-acting regulatory element essential for the anaerobic induction	Anaerobic induction
AeAP2/ERF037	ARE	AAACCA	1342	6	-	Zea mays	cis-acting regulatory element essential for the anaerobic induction	Anaerobic induction
AeAP2/ERF037	ARE	AAACCA	1432	6	-	Zea mays	cis-acting regulatory element essential for the anaerobic induction	Anaerobic induction
AeAP2/ERF037	LAMP-element	CCTTATCCA	1794	9	+	Spinacia oleracea	part of a light responsive element	Light-responsiveness
AeAP2/ERF037	TCCC-motif	TCTCCCT	760	7	+	Spinacia oleracea	part of a light responsive element	Light-responsiveness
AeAP2/ERF037	I-box	gGATAAGGTG	1631	9	+	Zea mays	part of a light responsive element	Light-responsiveness
AeAP2/ERF037	I-box	gGATAAGGTG	1792	9	-	Zea mays	part of a light responsive element	Light-responsiveness
AeAP2/ERF037	G-box	CACGAC	664	6	+	Zea mays	cis-acting regulatory element involved in light responsiveness	Light-responsiveness
AeAP2/ERF037	G-box	TACGTG	1165	6	+	Arabidopsis thaliana	cis-acting regulatory element involved in light responsiveness	Light-responsiveness
AeAP2/ERF037	G-box	CACGTC	1513	6	+	Zea mays	cis-acting regulatory element involved in light responsiveness	Light-responsiveness
AeAP2/ERF037	Box 4	ATTAAT	1545	6	-	Petroselinum crispum	part of a conserved DNA module involved in light responsiveness	Light-responsiveness
AeAP2/ERF037	ACE	GACACGTATG	1163	9	-	Petroselinum crispum	cis-acting element involved in light responsiveness	Light-responsiveness
AeAP2/ERF037	G-Box	CACGTT	1196	6	+	Pisum sativum	cis-acting regulatory element involved in light responsiveness	Light-responsiveness
AeAP2/ERF037	ABRE	GCAACGTGTC	282	9	-	Hordeum vulgare	cis-acting element involved in the abscisic acid responsiveness	ABA-responsiveness
AeAP2/ERF037	ABRE	ACGTG	1166	5	+	Arabidopsis thaliana	cis-acting element involved in the abscisic acid responsiveness	ABA-responsiveness
AeAP2/ERF037	ABRE	ACGTG	1196	5	-	Arabidopsis thaliana	cis-acting element involved in the abscisic acid responsiveness	ABA-responsiveness
AeAP2/ERF037	ABRE	ACGTG	1513	5	-	Arabidopsis thaliana	cis-acting element involved in the abscisic acid responsiveness	ABA-responsiveness
AeAP2/ERF037	GC-motif	CCCCCG	1490	6	+	Zea mays	enhancer-like element involved in anoxic specific inducibility	Anoxic specific inducibility
AeAP2/ERF037	GC-motif	CCCCCG	1627	6	-	Zea mays	enhancer-like element involved in anoxic specific inducibility	Anoxic specific inducibility
AeAP2/ERF037	LTR	CCGAAA	617	6	+	Hordeum vulgare	cis-acting element involved in low-temperature responsiveness	Low-temperature responsiveness
AeAP2/ERF037	GARE-motif	TCTGTTG	1933	7	+	Brassica oleracea	gibberellin-responsive element	GA-responsiveness
AeAP2/ERF038	GATA-motif	AAGATAAGATT	1722	10	-	Arabidopsis thaliana	part of a light responsive element	Light-responsiveness
AeAP2/ERF038	Sp1	GGGCGG	452	6	+	Oryza sativa	light responsive element	Light-responsiveness
AeAP2/ERF038	Box 4	ATTAAT	55	6	+	Petroselinum crispum	part of a conserved DNA module involved in light responsiveness	Light-responsiveness
AeAP2/ERF038	Box 4	ATTAAT	1326	6	-	Petroselinum crispum	part of a conserved DNA module involved in light responsiveness	Light-responsiveness
AeAP2/ERF038	LTR	CCGAAA	1866	6	+	Hordeum vulgare	cis-acting element involved in low-temperature responsiveness	Low-temperature responsiveness
AeAP2/ERF038	ATC-motif	AGTAATCT	1239	8	-	Spinacia oleracea	part of a conserved DNA module involved in light responsiveness	Light-responsiveness
AeAP2/ERF038	CAT-box	GCCACT	985	6	-	Arabidopsis thaliana	cis-acting regulatory element related to meristem expression	Meristem expression
AeAP2/ERF038	AT1-motif	AATTATTTTTTATT	1147	13	+	Solanum tuberosum	part of a light responsive module	Light-responsiveness
AeAP2/ERF038	O2-site	GATGA(C/T)(A/G)TG(A/G)	1247	8	+	Zea mays	cis-acting regulatory element involved in zein metabolism regulation	Zein metabolism regulation
AeAP2/ERF038	I-box	cCATATCCAAT	720	10	-	Flaveria trinervia	part of a light responsive element	Light-responsiveness
AeAP2/ERF038	I-box	cCATATCCAAT	740	10	+	Flaveria trinervia	part of a light responsive element	Light-responsiveness
AeAP2/ERF038	ARE	AAACCA	472	6	-	Zea mays	cis-acting regulatory element essential for the anaerobic induction	Anaerobic induction
AeAP2/ERF038	ARE	AAACCA	1120	6	-	Zea mays	cis-acting regulatory element essential for the anaerobic induction	Anaerobic induction
AeAP2/ERF038	MBSI	aaaAaaC(G/C)GTTA	262	10.5	+	Petunia hybrida	MYB binding site involved in flavonoid biosynthetic genes regulation	Flavonoid biosynthetic genes regulation
AeAP2/ERF039	AE-box	AGAAACAA	541	8	+	Arabidopsis thaliana	part of a module for light response	Light-responsiveness
AeAP2/ERF039	AE-box	AGAAACAA	689	8	-	Arabidopsis thaliana	part of a module for light response	Light-responsiveness
AeAP2/ERF039	CGTCA-motif	CGTCA	1637	5	-	Hordeum vulgare	cis-acting regulatory element involved in the MeJA-responsiveness	MeJA-responsiveness
AeAP2/ERF039	TGACG-motif	TGACG	1637	5	+	Hordeum vulgare	cis-acting regulatory element involved in the MeJA-responsiveness	MeJA-responsiveness
AeAP2/ERF039	TCA-element	CCATCTTTTT	1126	9	+	Nicotiana tabacum	cis-acting element involved in salicylic acid responsiveness	SA-responsiveness
AeAP2/ERF039	TCA-element	CCATCTTTTT	1379	9	-	Nicotiana tabacum	cis-acting element involved in salicylic acid responsiveness	SA-responsiveness
AeAP2/ERF039	circadian	CAAAGATATC	635	9	-	Lycopersicon esculentum	cis-acting regulatory element involved in circadian control	Circadian control
AeAP2/ERF039	circadian	CAAAGATATC	1211	9	+	Lycopersicon esculentum	cis-acting regulatory element involved in circadian control	Circadian control
AeAP2/ERF039	I-box	GATAAGGGT	724	9	-	Arabidopsis thaliana	part of a light responsive element	Light-responsiveness
AeAP2/ERF039	I-box	ccttatcct	726	9	+	Arabidopsis thaliana	part of a light responsive element	Light-responsiveness
AeAP2/ERF039	I-box	AGATAAGG	889	8	-	Triticum aestivum	part of a light responsive element	Light-responsiveness
AeAP2/ERF039	ARE	AAACCA	17	6	+	Zea mays	cis-acting regulatory element essential for the anaerobic induction	Anaerobic induction
AeAP2/ERF039	ARE	AAACCA	1007	6	+	Zea mays	cis-acting regulatory element essential for the anaerobic induction	Anaerobic induction
AeAP2/ERF039	LAMP-element	CTTTATCA	1356	8	-	Pisum sativum	part of a light responsive element	Light-responsiveness
AeAP2/ERF039	MBS	CAACTG	1038	6	+	Arabidopsis thaliana	MYB binding site involved in drought-inducibility	Drought-inducibility
AeAP2/ERF039	GATA-motif	AAGGATAAGG	726	10	-	Solanum tuberosum	part of a light responsive element	Light-responsiveness
AeAP2/ERF039	GATA-motif	AAGATAAGATT	1646	10	-	Arabidopsis thaliana	part of a light responsive element	Light-responsiveness
AeAP2/ERF039	GATA-motif	GATAGGG	1902	7	-	Pisum sativum	part of a light responsive element	Light-responsiveness
AeAP2/ERF039	chs-CMA2a	TCACTTGA	208	8	-	Petroselinum crispum	part of a light responsive element	Light-responsiveness
AeAP2/ERF039	Sp1	GGGCGG	830	6	+	Oryza sativa	light responsive element	Light-responsiveness
AeAP2/ERF039	Box 4	ATTAAT	1488	6	-	Petroselinum crispum	part of a conserved DNA module involved in light responsiveness	Light-responsiveness
AeAP2/ERF039	TCT-motif	TCTTAC	176	6	-	Arabidopsis thaliana	part of a light responsive element	Light-responsiveness
AeAP2/ERF039	LTR	CCGAAA	734	6	-	Hordeum vulgare	cis-acting element involved in low-temperature responsiveness	Low-temperature responsiveness
AeAP2/ERF039	chs-CMA1a	TTACTTAA	1474	8	-	Daucus carota	part of a light responsive element	Light-responsiveness
AeAP2/ERF040	HD-Zip 1	CAAT(A/T)ATTG	89	8.5	+	Arabidopsis thaliana	element involved in differentiation of the palisade mesophyll cells	Differentiation of the palisade mesophyll cells
AeAP2/ERF040	TGACG-motif	TGACG	1651	5	-	Hordeum vulgare	cis-acting regulatory element involved in the MeJA-responsiveness	MeJA-responsiveness
AeAP2/ERF040	CGTCA-motif	CGTCA	1651	5	+	Hordeum vulgare	cis-acting regulatory element involved in the MeJA-responsiveness	MeJA-responsiveness
AeAP2/ERF040	CAT-box	GCCACT	525	6	-	Arabidopsis thaliana	cis-acting regulatory element related to meristem expression	Meristem expression
AeAP2/ERF040	MBS	CAACTG	51	6	+	Arabidopsis thaliana	MYB binding site involved in drought-inducibility	Drought-inducibility
AeAP2/ERF040	ARE	AAACCA	11	6	+	Zea mays	cis-acting regulatory element essential for the anaerobic induction	Anaerobic induction
AeAP2/ERF040	ARE	AAACCA	431	6	-	Zea mays	cis-acting regulatory element essential for the anaerobic induction	Anaerobic induction
AeAP2/ERF040	ARE	AAACCA	1784	6	+	Zea mays	cis-acting regulatory element essential for the anaerobic induction	Anaerobic induction
AeAP2/ERF040	TCCC-motif	TCTCCCT	799	7	-	Spinacia oleracea	part of a light responsive element	Light-responsiveness
AeAP2/ERF040	G-box	CACGAC	358	6	+	Zea mays	cis-acting regulatory element involved in light responsiveness	Light-responsiveness
AeAP2/ERF040	G-box	CACGAC	471	6	+	Zea mays	cis-acting regulatory element involved in light responsiveness	Light-responsiveness
AeAP2/ERF040	G-box	CACGAC	492	6	+	Zea mays	cis-acting regulatory element involved in light responsiveness	Light-responsiveness
AeAP2/ERF040	G-box	CACGAC	1158	6	+	Zea mays	cis-acting regulatory element involved in light responsiveness	Light-responsiveness
AeAP2/ERF040	G-box	CACGAC	1163	6	+	Zea mays	cis-acting regulatory element involved in light responsiveness	Light-responsiveness
AeAP2/ERF040	G-box	CACGAC	1190	6	+	Zea mays	cis-acting regulatory element involved in light responsiveness	Light-responsiveness
AeAP2/ERF040	G-box	CACGAC	1218	6	+	Zea mays	cis-acting regulatory element involved in light responsiveness	Light-responsiveness
AeAP2/ERF040	G-box	CACGAC	1264	6	+	Zea mays	cis-acting regulatory element involved in light responsiveness	Light-responsiveness
AeAP2/ERF040	G-box	CACGAC	1292	6	+	Zea mays	cis-acting regulatory element involved in light responsiveness	Light-responsiveness
AeAP2/ERF040	G-box	TACGTG	1365	6	-	Arabidopsis thaliana	cis-acting regulatory element involved in light responsiveness	Light-responsiveness
AeAP2/ERF040	G-box	CACGAC	1510	6	+	Zea mays	cis-acting regulatory element involved in light responsiveness	Light-responsiveness
AeAP2/ERF040	G-box	CACGAC	1515	6	+	Zea mays	cis-acting regulatory element involved in light responsiveness	Light-responsiveness
AeAP2/ERF040	Box 4	ATTAAT	539	6	+	Petroselinum crispum	part of a conserved DNA module involved in light responsiveness	Light-responsiveness
AeAP2/ERF040	Box 4	ATTAAT	620	6	+	Petroselinum crispum	part of a conserved DNA module involved in light responsiveness	Light-responsiveness
AeAP2/ERF040	Box 4	ATTAAT	719	6	+	Petroselinum crispum	part of a conserved DNA module involved in light responsiveness	Light-responsiveness
AeAP2/ERF040	Box 4	ATTAAT	943	6	+	Petroselinum crispum	part of a conserved DNA module involved in light responsiveness	Light-responsiveness
AeAP2/ERF040	Box 4	ATTAAT	1593	6	-	Petroselinum crispum	part of a conserved DNA module involved in light responsiveness	Light-responsiveness
AeAP2/ERF040	MRE	AACCTAA	1134	7	-	Petroselinum crispum	MYB binding site involved in light responsiveness	Light-responsiveness
AeAP2/ERF040	Sp1	GGGCGG	1750	6	-	Oryza sativa	light responsive element	Light-responsiveness
AeAP2/ERF040	Sp1	GGGCGG	1983	6	+	Oryza sativa	light responsive element	Light-responsiveness
AeAP2/ERF040	Sp1	GGGCGG	1987	6	+	Oryza sativa	light responsive element	Light-responsiveness
AeAP2/ERF040	G-Box	CACGTT	1441	6	+	Pisum sativum	cis-acting regulatory element involved in light responsiveness	Light-responsiveness
AeAP2/ERF040	G-Box	CACGTT	1524	6	+	Pisum sativum	cis-acting regulatory element involved in light responsiveness	Light-responsiveness
AeAP2/ERF040	chs-CMA1a	TTACTTAA	1274	8	-	Daucus carota	part of a light responsive element	Light-responsiveness
AeAP2/ERF040	chs-CMA1a	TTACTTAA	1445	8	-	Daucus carota	part of a light responsive element	Light-responsiveness
AeAP2/ERF040	LTR	CCGAAA	117	6	-	Hordeum vulgare	cis-acting element involved in low-temperature responsiveness	Low-temperature responsiveness
AeAP2/ERF040	ABRE	ACGTG	1365	5	-	Arabidopsis thaliana	cis-acting element involved in the abscisic acid responsiveness	ABA-responsiveness
AeAP2/ERF040	ABRE	ACGTG	1441	5	-	Arabidopsis thaliana	cis-acting element involved in the abscisic acid responsiveness	ABA-responsiveness
AeAP2/ERF040	ABRE	ACGTG	1524	5	-	Arabidopsis thaliana	cis-acting element involved in the abscisic acid responsiveness	ABA-responsiveness
AeAP2/ERF040	GCN4_motif	TGAGTCA	1850	7	-	Oryza sativa	cis-regulatory element involved in endosperm expression	Endosperm expression
AeAP2/ERF041	AE-box	AGAAACAA	310	8	-	Arabidopsis thaliana	part of a module for light response	Light-responsiveness
AeAP2/ERF041	AE-box	AGAAACAA	525	8	-	Arabidopsis thaliana	part of a module for light response	Light-responsiveness
AeAP2/ERF041	AE-box	AGAAACAA	1014	8	+	Arabidopsis thaliana	part of a module for light response	Light-responsiveness
AeAP2/ERF041	AE-box	AGAAACAA	1359	8	+	Arabidopsis thaliana	part of a module for light response	Light-responsiveness
AeAP2/ERF041	AAAC-motif	CAATCAAAACCT	1701	11	+	Spinacia oleracea	light responsive element	Light-responsiveness
AeAP2/ERF041	AT1-motif	AATTATTTTTTATT	1154	13	-	Solanum tuberosum	part of a light responsive module	Light-responsiveness
AeAP2/ERF041	AT1-motif	AATTATTTTTTATT	1288	13	-	Solanum tuberosum	part of a light responsive module	Light-responsiveness
AeAP2/ERF041	CGTCA-motif	CGTCA	347	5	-	Hordeum vulgare	cis-acting regulatory element involved in the MeJA-responsiveness	MeJA-responsiveness
AeAP2/ERF041	CGTCA-motif	CGTCA	1510	5	+	Hordeum vulgare	cis-acting regulatory element involved in the MeJA-responsiveness	MeJA-responsiveness
AeAP2/ERF041	TGACG-motif	TGACG	347	5	+	Hordeum vulgare	cis-acting regulatory element involved in the MeJA-responsiveness	MeJA-responsiveness
AeAP2/ERF041	TGACG-motif	TGACG	1510	5	-	Hordeum vulgare	cis-acting regulatory element involved in the MeJA-responsiveness	MeJA-responsiveness
AeAP2/ERF041	ARE	AAACCA	1612	6	+	Zea mays	cis-acting regulatory element essential for the anaerobic induction	Anaerobic induction
AeAP2/ERF041	ARE	AAACCA	1899	6	-	Zea mays	cis-acting regulatory element essential for the anaerobic induction	Anaerobic induction
AeAP2/ERF041	LAMP-element	CTTTATCA	34	8	+	Pisum sativum	part of a light responsive element	Light-responsiveness
AeAP2/ERF041	LAMP-element	CTTTATCA	959	8	-	Pisum sativum	part of a light responsive element	Light-responsiveness
AeAP2/ERF041	LAMP-element	CTTTATCA	1324	8	-	Pisum sativum	part of a light responsive element	Light-responsiveness
AeAP2/ERF041	ACE	GACACGTATG	1620	9	-	Petroselinum crispum	cis-acting element involved in light responsiveness	Light-responsiveness
AeAP2/ERF041	Gap-box	CAAATGAA(A/G)A	1766	9.5	-	Arabidopsis thaliana	part of a light responsive element	Light-responsiveness
AeAP2/ERF041	Box 4	ATTAAT	539	6	+	Petroselinum crispum	part of a conserved DNA module involved in light responsiveness	Light-responsiveness
AeAP2/ERF041	Box 4	ATTAAT	547	6	+	Petroselinum crispum	part of a conserved DNA module involved in light responsiveness	Light-responsiveness
AeAP2/ERF041	Box 4	ATTAAT	632	6	+	Petroselinum crispum	part of a conserved DNA module involved in light responsiveness	Light-responsiveness
AeAP2/ERF041	Box 4	ATTAAT	1339	6	-	Petroselinum crispum	part of a conserved DNA module involved in light responsiveness	Light-responsiveness
AeAP2/ERF041	Box 4	ATTAAT	1380	6	-	Petroselinum crispum	part of a conserved DNA module involved in light responsiveness	Light-responsiveness
AeAP2/ERF041	G-box	CACGTC	299	6	+	Zea mays	cis-acting regulatory element involved in light responsiveness	Light-responsiveness
AeAP2/ERF041	G-box	TAACACGTAG	1780	9	-	Brassica oleracea	cis-acting regulatory element involved in light responsiveness	Light-responsiveness
AeAP2/ERF041	P-box	CCTTTTG	49	7	+	Oryza sativa	gibberellin-responsive element	GA-responsiveness
AeAP2/ERF041	P-box	CCTTTTG	1841	7	+	Oryza sativa	gibberellin-responsive element	GA-responsiveness
AeAP2/ERF041	ABRE	ACGTG	299	5	-	Arabidopsis thaliana	cis-acting element involved in the abscisic acid responsiveness	ABA-responsiveness
AeAP2/ERF041	ABRE	ACGTG	1565	5	-	Arabidopsis thaliana	cis-acting element involved in the abscisic acid responsiveness	ABA-responsiveness
AeAP2/ERF041	chs-CMA1a	TTACTTAA	852	8	+	Daucus carota	part of a light responsive element	Light-responsiveness
AeAP2/ERF041	G-Box	CACGTT	1565	6	+	Pisum sativum	cis-acting regulatory element involved in light responsiveness	Light-responsiveness
AeAP2/ERF042	MBS	CAACTG	759	6	+	Arabidopsis thaliana	MYB binding site involved in drought-inducibility	Drought-inducibility
AeAP2/ERF042	TGA-element	AACGAC	500	6	-	Brassica oleracea	auxin-responsive element	Auxin-responsiveness
AeAP2/ERF042	TGA-element	AACGAC	1541	6	+	Brassica oleracea	auxin-responsive element	Auxin-responsiveness
AeAP2/ERF042	TGA-element	AACGAC	1942	6	-	Brassica oleracea	auxin-responsive element	Auxin-responsiveness
AeAP2/ERF042	CAT-box	GCCACT	753	6	+	Arabidopsis thaliana	cis-acting regulatory element related to meristem expression	Meristem expression
AeAP2/ERF042	CGTCA-motif	CGTCA	1087	5	+	Hordeum vulgare	cis-acting regulatory element involved in the MeJA-responsiveness	MeJA-responsiveness
AeAP2/ERF042	TGACG-motif	TGACG	1087	5	-	Hordeum vulgare	cis-acting regulatory element involved in the MeJA-responsiveness	MeJA-responsiveness
AeAP2/ERF042	circadian	CAAAGATATC	1384	9	+	Lycopersicon esculentum	cis-acting regulatory element involved in circadian control	Circadian control
AeAP2/ERF042	P-box	CCTTTTG	222	7	-	Oryza sativa	gibberellin-responsive element	GA-responsiveness
AeAP2/ERF042	TCT-motif	TCTTAC	206	6	-	Arabidopsis thaliana	part of a light responsive element	Light-responsiveness
AeAP2/ERF042	TCT-motif	TCTTAC	401	6	-	Arabidopsis thaliana	part of a light responsive element	Light-responsiveness
AeAP2/ERF042	TCT-motif	TCTTAC	1116	6	+	Arabidopsis thaliana	part of a light responsive element	Light-responsiveness
AeAP2/ERF042	ABRE	ACGTG	1669	5	-	Arabidopsis thaliana	cis-acting element involved in the abscisic acid responsiveness	ABA-responsiveness
AeAP2/ERF042	ABRE	ACGTG	1964	5	+	Arabidopsis thaliana	cis-acting element involved in the abscisic acid responsiveness	ABA-responsiveness
AeAP2/ERF042	RY-element	CATGCATG	159	8	+	Helianthus annuus	cis-acting regulatory element involved in seed-specific regulation	Seed-specific regulation
AeAP2/ERF042	GT1-motif	GGTTAA	1051	6	+	Arabidopsis thaliana	light responsive element	Light-responsiveness
AeAP2/ERF042	GT1-motif	GGTTAA	1454	6	-	Arabidopsis thaliana	light responsive element	Light-responsiveness
AeAP2/ERF042	G-Box	CACGTT	1669	6	+	Pisum sativum	cis-acting regulatory element involved in light responsiveness	Light-responsiveness
AeAP2/ERF042	G-Box	CACGTT	1963	6	-	Pisum sativum	cis-acting regulatory element involved in light responsiveness	Light-responsiveness
AeAP2/ERF042	chs-CMA2a	TCACTTGA	193	8	+	Petroselinum crispum	part of a light responsive element	Light-responsiveness
AeAP2/ERF042	Box 4	ATTAAT	126	6	+	Petroselinum crispum	part of a conserved DNA module involved in light responsiveness	Light-responsiveness
AeAP2/ERF042	Box 4	ATTAAT	130	6	+	Petroselinum crispum	part of a conserved DNA module involved in light responsiveness	Light-responsiveness
AeAP2/ERF042	Box 4	ATTAAT	417	6	+	Petroselinum crispum	part of a conserved DNA module involved in light responsiveness	Light-responsiveness
AeAP2/ERF042	Box 4	ATTAAT	1743	6	-	Petroselinum crispum	part of a conserved DNA module involved in light responsiveness	Light-responsiveness
AeAP2/ERF042	Box 4	ATTAAT	1836	6	-	Petroselinum crispum	part of a conserved DNA module involved in light responsiveness	Light-responsiveness
AeAP2/ERF043	GATA-motif	AAGGATAAGG	656	9	-	Solanum tuberosum	part of a light responsive element	Light-responsiveness
AeAP2/ERF043	Sp1	GGGCGG	354	6	+	Oryza sativa	light responsive element	Light-responsiveness
AeAP2/ERF043	Box 4	ATTAAT	960	6	+	Petroselinum crispum	part of a conserved DNA module involved in light responsiveness	Light-responsiveness
AeAP2/ERF043	Box 4	ATTAAT	1097	6	-	Petroselinum crispum	part of a conserved DNA module involved in light responsiveness	Light-responsiveness
AeAP2/ERF043	Box 4	ATTAAT	1124	6	-	Petroselinum crispum	part of a conserved DNA module involved in light responsiveness	Light-responsiveness
AeAP2/ERF043	G-box	CACGAC	471	6	-	Zea mays	cis-acting regulatory element involved in light responsiveness	Light-responsiveness
AeAP2/ERF043	G-box	CACGTG	890	6	+	Arabidopsis thaliana	cis-acting regulatory element involved in light responsiveness	Light-responsiveness
AeAP2/ERF043	TC-rich repeats	GTTTTCTTAC	1481	9	-	Nicotiana tabacum	cis-acting element involved in defense and stress responsiveness	Defense and stress responsiveness
AeAP2/ERF043	TC-rich repeats	ATTCTCTAAC	1964	9	+	Nicotiana tabacum	cis-acting element involved in defense and stress responsiveness	Defense and stress responsiveness
AeAP2/ERF043	TATC-box	TATCCCA	321	7	-	Oryza sativa	cis-acting element involved in gibberellin-responsiveness	GA-responsiveness
AeAP2/ERF043	P-box	CCTTTTG	600	7	+	Oryza sativa	gibberellin-responsive element	GA-responsiveness
AeAP2/ERF043	P-box	CCTTTTG	1290	7	-	Oryza sativa	gibberellin-responsive element	GA-responsiveness
AeAP2/ERF043	TCT-motif	TCTTAC	1481	6	-	Arabidopsis thaliana	part of a light responsive element	Light-responsiveness
AeAP2/ERF043	ABRE	CACGTG	890	6	+	Arabidopsis thaliana	cis-acting element involved in the abscisic acid responsiveness	ABA-responsiveness
AeAP2/ERF043	ABRE	ACGTG	891	5	+	Arabidopsis thaliana	cis-acting element involved in the abscisic acid responsiveness	ABA-responsiveness
AeAP2/ERF043	GT1-motif	GGTTAAT	315	7	+	Avena sativa	light responsive element	Light-responsiveness
AeAP2/ERF043	GT1-motif	GGTTAA	1154	6	-	Arabidopsis thaliana	light responsive element	Light-responsiveness
AeAP2/ERF043	G-Box	CACGTG	890	6	+	Pisum sativum	cis-acting regulatory element involved in light responsiveness	Light-responsiveness
AeAP2/ERF043	CAT-box	GCCACT	1789	6	-	Arabidopsis thaliana	cis-acting regulatory element related to meristem expression	Meristem expression
AeAP2/ERF043	AT1-motif	AATTATTTTTTATT	15	13	+	Solanum tuberosum	part of a light responsive module	Light-responsiveness
AeAP2/ERF043	TCA-element	CCATCTTTTT	880	9	-	Nicotiana tabacum	cis-acting element involved in salicylic acid responsiveness	SA-responsiveness
AeAP2/ERF043	circadian	CAAAGATATC	771	9	+	Lycopersicon esculentum	cis-acting regulatory element involved in circadian control	Circadian control
AeAP2/ERF043	O2-site	GATGACATGG	554	9	+	Zea mays	cis-acting regulatory element involved in zein metabolism regulation	Zein metabolism regulation
AeAP2/ERF043	TCCC-motif	TCTCCCT	456	7	-	Spinacia oleracea	part of a light responsive element	Light-responsiveness
AeAP2/ERF043	TCCC-motif	TCTCCCT	967	7	-	Spinacia oleracea	part of a light responsive element	Light-responsiveness
AeAP2/ERF043	TCCC-motif	TCTCCCT	1955	7	+	Spinacia oleracea	part of a light responsive element	Light-responsiveness
AeAP2/ERF043	I-box	gGATAAGGTG	1936	9	-	Zea mays	part of a light responsive element	Light-responsiveness
AeAP2/ERF043	MBS	CAACTG	1831	6	+	Arabidopsis thaliana	MYB binding site involved in drought-inducibility	Drought-inducibility
AeAP2/ERF043	ARE	AAACCA	487	6	-	Zea mays	cis-acting regulatory element essential for the anaerobic induction	Anaerobic induction
AeAP2/ERF043	ARE	AAACCA	561	6	-	Zea mays	cis-acting regulatory element essential for the anaerobic induction	Anaerobic induction
AeAP2/ERF043	ARE	AAACCA	1835	6	-	Zea mays	cis-acting regulatory element essential for the anaerobic induction	Anaerobic induction
AeAP2/ERF043	ARE	AAACCA	1917	6	-	Zea mays	cis-acting regulatory element essential for the anaerobic induction	Anaerobic induction
AeAP2/ERF043	AuxRR-core	GGTCCAT	626	7	-	Nicotiana tabacum	cis-acting regulatory element involved in auxin responsiveness	Auxin-responsiveness
AeAP2/ERF044	GATA-motif	GATAGGG	622	7	+	Pisum sativum	part of a light responsive element	Light-responsiveness
AeAP2/ERF044	G-box	TAAACGTG	38	8	+	Brassica oleracea	cis-acting regulatory element involved in light responsiveness	Light-responsiveness
AeAP2/ERF044	G-box	CACGTG	181	6	+	Arabidopsis thaliana	cis-acting regulatory element involved in light responsiveness	Light-responsiveness
AeAP2/ERF044	G-box	CACGTC	1011	6	+	Zea mays	cis-acting regulatory element involved in light responsiveness	Light-responsiveness
AeAP2/ERF044	G-box	CACGTC	1626	6	+	Zea mays	cis-acting regulatory element involved in light responsiveness	Light-responsiveness
AeAP2/ERF044	GCN4_motif	TGAGTCA	537	7	+	Oryza sativa	cis-regulatory element involved in endosperm expression	Endosperm expression
AeAP2/ERF044	RY-element	CATGCATG	57	8	+	Helianthus annuus	cis-acting regulatory element involved in seed-specific regulation	Seed-specific regulation
AeAP2/ERF044	ABRE	ACGTG	41	5	+	Arabidopsis thaliana	cis-acting element involved in the abscisic acid responsiveness	ABA-responsiveness
AeAP2/ERF044	ABRE	CACGTG	181	6	+	Arabidopsis thaliana	cis-acting element involved in the abscisic acid responsiveness	ABA-responsiveness
AeAP2/ERF044	ABRE	ACGTG	182	5	+	Arabidopsis thaliana	cis-acting element involved in the abscisic acid responsiveness	ABA-responsiveness
AeAP2/ERF044	ABRE	ACGTG	1011	5	-	Arabidopsis thaliana	cis-acting element involved in the abscisic acid responsiveness	ABA-responsiveness
AeAP2/ERF044	ABRE	ACGTG	1626	5	-	Arabidopsis thaliana	cis-acting element involved in the abscisic acid responsiveness	ABA-responsiveness
AeAP2/ERF044	G-Box	CACGTT	40	6	-	Pisum sativum	cis-acting regulatory element involved in light responsiveness	Light-responsiveness
AeAP2/ERF044	G-Box	CACGTG	181	6	+	Pisum sativum	cis-acting regulatory element involved in light responsiveness	Light-responsiveness
AeAP2/ERF044	AE-box	AGAAACAA	1902	8	+	Arabidopsis thaliana	part of a module for light response	Light-responsiveness
AeAP2/ERF044	L-box	ATCCCACCTAC	1342	10	-	Petroselinum crispum	part of a light responsive element	Light-responsiveness
AeAP2/ERF044	CGTCA-motif	CGTCA	998	5	+	Hordeum vulgare	cis-acting regulatory element involved in the MeJA-responsiveness	MeJA-responsiveness
AeAP2/ERF044	CGTCA-motif	CGTCA	1013	5	+	Hordeum vulgare	cis-acting regulatory element involved in the MeJA-responsiveness	MeJA-responsiveness
AeAP2/ERF044	CGTCA-motif	CGTCA	1263	5	+	Hordeum vulgare	cis-acting regulatory element involved in the MeJA-responsiveness	MeJA-responsiveness
AeAP2/ERF044	TGACG-motif	TGACG	998	5	-	Hordeum vulgare	cis-acting regulatory element involved in the MeJA-responsiveness	MeJA-responsiveness
AeAP2/ERF044	TGACG-motif	TGACG	1013	5	-	Hordeum vulgare	cis-acting regulatory element involved in the MeJA-responsiveness	MeJA-responsiveness
AeAP2/ERF044	TGACG-motif	TGACG	1263	5	-	Hordeum vulgare	cis-acting regulatory element involved in the MeJA-responsiveness	MeJA-responsiveness
AeAP2/ERF044	TCCC-motif	TCTCCCT	1682	7	+	Spinacia oleracea	part of a light responsive element	Light-responsiveness
AeAP2/ERF044	I-box	cGATAAGGCG	65	9	-	Zea mays	part of a light responsive element	Light-responsiveness
AeAP2/ERF044	MBS	CAACTG	638	6	-	Arabidopsis thaliana	MYB binding site involved in drought-inducibility	Drought-inducibility
AeAP2/ERF044	MBS	CAACTG	1089	6	-	Arabidopsis thaliana	MYB binding site involved in drought-inducibility	Drought-inducibility
AeAP2/ERF044	TGA-element	AACGAC	1296	6	-	Brassica oleracea	auxin-responsive element	Auxin-responsiveness
AeAP2/ERF044	TGA-element	AACGAC	1317	6	-	Brassica oleracea	auxin-responsive element	Auxin-responsiveness
AeAP2/ERF044	TGA-element	AACGAC	1360	6	-	Brassica oleracea	auxin-responsive element	Auxin-responsiveness
AeAP2/ERF044	AuxRR-core	GGTCCAT	1334	7	+	Nicotiana tabacum	cis-acting regulatory element involved in auxin responsiveness	Auxin-responsiveness
AeAP2/ERF045	I-box	cCATATCCAAT	1863	10	+	Flaveria trinervia	part of a light responsive element	Light-responsiveness
AeAP2/ERF045	ARE	AAACCA	1791	6	-	Zea mays	cis-acting regulatory element essential for the anaerobic induction	Anaerobic induction
AeAP2/ERF045	LAMP-element	CTTTATCA	970	8	-	Pisum sativum	part of a light responsive element	Light-responsiveness
AeAP2/ERF045	MBS	CAACTG	239	6	+	Arabidopsis thaliana	MYB binding site involved in drought-inducibility	Drought-inducibility
AeAP2/ERF045	MBSI	TTTTTACGGTTA	1092	11	+	Petunia hybrida	MYB binding site involved in flavonoid biosynthetic genes regulation	Flavonoid biosynthetic genes regulation
AeAP2/ERF045	CGTCA-motif	CGTCA	1316	5	+	Hordeum vulgare	cis-acting regulatory element involved in the MeJA-responsiveness	MeJA-responsiveness
AeAP2/ERF045	TGACG-motif	TGACG	1316	5	-	Hordeum vulgare	cis-acting regulatory element involved in the MeJA-responsiveness	MeJA-responsiveness
AeAP2/ERF045	LTR	CCGAAA	1896	6	-	Hordeum vulgare	cis-acting element involved in low-temperature responsiveness	Low-temperature responsiveness
AeAP2/ERF045	ABRE	CACGTG	450	6	+	Arabidopsis thaliana	cis-acting element involved in the abscisic acid responsiveness	ABA-responsiveness
AeAP2/ERF045	ABRE	ACGTG	451	5	+	Arabidopsis thaliana	cis-acting element involved in the abscisic acid responsiveness	ABA-responsiveness
AeAP2/ERF045	ABRE	ACGTG	461	5	-	Arabidopsis thaliana	cis-acting element involved in the abscisic acid responsiveness	ABA-responsiveness
AeAP2/ERF045	ABRE	CACGTG	878	6	+	Arabidopsis thaliana	cis-acting element involved in the abscisic acid responsiveness	ABA-responsiveness
AeAP2/ERF045	ABRE	ACGTG	879	5	+	Arabidopsis thaliana	cis-acting element involved in the abscisic acid responsiveness	ABA-responsiveness
AeAP2/ERF045	ABRE	ACGTG	1314	5	-	Arabidopsis thaliana	cis-acting element involved in the abscisic acid responsiveness	ABA-responsiveness
AeAP2/ERF045	GARE-motif	TCTGTTG	1339	7	-	Brassica oleracea	gibberellin-responsive element	GA-responsiveness
AeAP2/ERF045	P-box	CCTTTTG	330	7	+	Oryza sativa	gibberellin-responsive element	GA-responsiveness
AeAP2/ERF045	G-Box	CACGTG	450	6	+	Pisum sativum	cis-acting regulatory element involved in light responsiveness	Light-responsiveness
AeAP2/ERF045	G-Box	CACGTG	878	6	+	Pisum sativum	cis-acting regulatory element involved in light responsiveness	Light-responsiveness
AeAP2/ERF045	MRE	AACCTAA	1650	7	+	Petroselinum crispum	MYB binding site involved in light responsiveness	Light-responsiveness
AeAP2/ERF045	G-box	CACGTG	450	6	+	Arabidopsis thaliana	cis-acting regulatory element involved in light responsiveness	Light-responsiveness
AeAP2/ERF045	G-box	TACGTG	461	6	-	Arabidopsis thaliana	cis-acting regulatory element involved in light responsiveness	Light-responsiveness
AeAP2/ERF045	G-box	CACGTG	878	6	+	Arabidopsis thaliana	cis-acting regulatory element involved in light responsiveness	Light-responsiveness
AeAP2/ERF045	G-box	CACGTC	1314	6	+	Zea mays	cis-acting regulatory element involved in light responsiveness	Light-responsiveness
AeAP2/ERF045	Box 4	ATTAAT	41	6	+	Petroselinum crispum	part of a conserved DNA module involved in light responsiveness	Light-responsiveness
AeAP2/ERF045	Box 4	ATTAAT	472	6	+	Petroselinum crispum	part of a conserved DNA module involved in light responsiveness	Light-responsiveness
AeAP2/ERF045	Box 4	ATTAAT	578	6	+	Petroselinum crispum	part of a conserved DNA module involved in light responsiveness	Light-responsiveness
AeAP2/ERF045	Gap-box	CAAATGAA(A/G)A	998	9.5	-	Arabidopsis thaliana	part of a light responsive element	Light-responsiveness
AeAP2/ERF046	TCT-motif	TCTTAC	101	6	+	Arabidopsis thaliana	part of a light responsive element	Light-responsiveness
AeAP2/ERF046	TCT-motif	TCTTAC	364	6	+	Arabidopsis thaliana	part of a light responsive element	Light-responsiveness
AeAP2/ERF046	TCT-motif	TCTTAC	490	6	-	Arabidopsis thaliana	part of a light responsive element	Light-responsiveness
AeAP2/ERF046	ABRE	ACGTG	113	5	+	Arabidopsis thaliana	cis-acting element involved in the abscisic acid responsiveness	ABA-responsiveness
AeAP2/ERF046	ABRE	CGTACGTGCA	365	9	+	Hordeum vulgare	cis-acting element involved in the abscisic acid responsiveness	ABA-responsiveness
AeAP2/ERF046	ABRE	ACGTG	368	5	+	Arabidopsis thaliana	cis-acting element involved in the abscisic acid responsiveness	ABA-responsiveness
AeAP2/ERF046	GT1-motif	GGTTAA	1123	6	+	Arabidopsis thaliana	light responsive element	Light-responsiveness
AeAP2/ERF046	GT1-motif	GGTTAA	1171	6	+	Arabidopsis thaliana	light responsive element	Light-responsiveness
AeAP2/ERF046	GT1-motif	GGTTAAT	1461	7	-	Avena sativa	light responsive element	Light-responsiveness
AeAP2/ERF046	GT1-motif	GGTTAA	1462	6	-	Arabidopsis thaliana	light responsive element	Light-responsiveness
AeAP2/ERF046	GT1-motif	GGTTAA	1569	6	+	Arabidopsis thaliana	light responsive element	Light-responsiveness
AeAP2/ERF046	LS7	CAGATTTATTTTTA	172	13	+	Zea mays	part of a light responsive element	Light-responsiveness
AeAP2/ERF046	GATA-motif	AAGATAAGATT	357	10	-	Arabidopsis thaliana	part of a light responsive element	Light-responsiveness
AeAP2/ERF046	Box 4	ATTAAT	175	6	+	Petroselinum crispum	part of a conserved DNA module involved in light responsiveness	Light-responsiveness
AeAP2/ERF046	Box 4	ATTAAT	739	6	+	Petroselinum crispum	part of a conserved DNA module involved in light responsiveness	Light-responsiveness
AeAP2/ERF046	Box 4	ATTAAT	1366	6	-	Petroselinum crispum	part of a conserved DNA module involved in light responsiveness	Light-responsiveness
AeAP2/ERF046	G-box	CACGTC	112	6	-	Zea mays	cis-acting regulatory element involved in light responsiveness	Light-responsiveness
AeAP2/ERF046	G-box	TACGTG	367	6	+	Arabidopsis thaliana	cis-acting regulatory element involved in light responsiveness	Light-responsiveness
AeAP2/ERF046	TCCC-motif	TCTCCCT	1956	7	+	Spinacia oleracea	part of a light responsive element	Light-responsiveness
AeAP2/ERF046	ARE	AAACCA	896	6	-	Zea mays	cis-acting regulatory element essential for the anaerobic induction	Anaerobic induction
AeAP2/ERF046	ARE	AAACCA	918	6	+	Zea mays	cis-acting regulatory element essential for the anaerobic induction	Anaerobic induction
AeAP2/ERF046	AE-box	AGAAACAA	1008	8	-	Arabidopsis thaliana	part of a module for light response	Light-responsiveness
AeAP2/ERF046	AAAC-motif	CAATCAAAACCT	1697	11	-	Spinacia oleracea	light responsive element	Light-responsiveness
AeAP2/ERF046	CGTCA-motif	CGTCA	111	5	-	Hordeum vulgare	cis-acting regulatory element involved in the MeJA-responsiveness	MeJA-responsiveness
AeAP2/ERF046	CGTCA-motif	CGTCA	288	5	+	Hordeum vulgare	cis-acting regulatory element involved in the MeJA-responsiveness	MeJA-responsiveness
AeAP2/ERF046	GA-motif	ATAGATAA	299	8	+	Arabidopsis thaliana	part of a light responsive element	Light-responsiveness
AeAP2/ERF046	TGACG-motif	TGACG	111	5	+	Hordeum vulgare	cis-acting regulatory element involved in the MeJA-responsiveness	MeJA-responsiveness
AeAP2/ERF046	TGACG-motif	TGACG	288	5	-	Hordeum vulgare	cis-acting regulatory element involved in the MeJA-responsiveness	MeJA-responsiveness
AeAP2/ERF047	TCCC-motif	TCTCCCT	453	7	-	Spinacia oleracea	part of a light responsive element	Light-responsiveness
AeAP2/ERF047	TCCC-motif	TCTCCCT	970	7	-	Spinacia oleracea	part of a light responsive element	Light-responsiveness
AeAP2/ERF047	TCCC-motif	TCTCCCT	1955	7	+	Spinacia oleracea	part of a light responsive element	Light-responsiveness
AeAP2/ERF047	ARE	AAACCA	484	6	-	Zea mays	cis-acting regulatory element essential for the anaerobic induction	Anaerobic induction
AeAP2/ERF047	ARE	AAACCA	558	6	-	Zea mays	cis-acting regulatory element essential for the anaerobic induction	Anaerobic induction
AeAP2/ERF047	ARE	AAACCA	1835	6	-	Zea mays	cis-acting regulatory element essential for the anaerobic induction	Anaerobic induction
AeAP2/ERF047	ARE	AAACCA	1917	6	-	Zea mays	cis-acting regulatory element essential for the anaerobic induction	Anaerobic induction
AeAP2/ERF047	MBS	CAACTG	1831	6	+	Arabidopsis thaliana	MYB binding site involved in drought-inducibility	Drought-inducibility
AeAP2/ERF047	AuxRR-core	GGTCCAT	623	7	-	Nicotiana tabacum	cis-acting regulatory element involved in auxin responsiveness	Auxin-responsiveness
AeAP2/ERF047	AE-box	AGAAACTT	1378	8	+	Arabidopsis thaliana	part of a module for light response	Light-responsiveness
AeAP2/ERF047	CAT-box	GCCACT	1789	6	-	Arabidopsis thaliana	cis-acting regulatory element related to meristem expression	Meristem expression
AeAP2/ERF047	circadian	CAAAGATATC	771	9	+	Lycopersicon esculentum	cis-acting regulatory element involved in circadian control	Circadian control
AeAP2/ERF047	TCA-element	CCATCTTTTT	882	9	-	Nicotiana tabacum	cis-acting element involved in salicylic acid responsiveness	SA-responsiveness
AeAP2/ERF047	O2-site	GATGACATGG	551	9	+	Zea mays	cis-acting regulatory element involved in zein metabolism regulation	Zein metabolism regulation
AeAP2/ERF047	TCT-motif	TCTTAC	1482	6	-	Arabidopsis thaliana	part of a light responsive element	Light-responsiveness
AeAP2/ERF047	ABRE	CACGTG	892	6	+	Arabidopsis thaliana	cis-acting element involved in the abscisic acid responsiveness	ABA-responsiveness
AeAP2/ERF047	ABRE	ACGTG	893	5	+	Arabidopsis thaliana	cis-acting element involved in the abscisic acid responsiveness	ABA-responsiveness
AeAP2/ERF047	P-box	CCTTTTG	597	7	+	Oryza sativa	gibberellin-responsive element	GA-responsiveness
AeAP2/ERF047	P-box	CCTTTTG	1290	7	-	Oryza sativa	gibberellin-responsive element	GA-responsiveness
AeAP2/ERF047	TATC-box	TATCCCA	318	7	-	Oryza sativa	cis-acting element involved in gibberellin-responsiveness	GA-responsiveness
AeAP2/ERF047	TC-rich repeats	GTTTTCTTAC	1482	9	-	Nicotiana tabacum	cis-acting element involved in defense and stress responsiveness	Defense and stress responsiveness
AeAP2/ERF047	G-Box	CACGTG	892	6	+	Pisum sativum	cis-acting regulatory element involved in light responsiveness	Light-responsiveness
AeAP2/ERF047	GT1-motif	GGTTAAT	312	7	+	Avena sativa	light responsive element	Light-responsiveness
AeAP2/ERF047	Sp1	GGGCGG	351	6	+	Oryza sativa	light responsive element	Light-responsiveness
AeAP2/ERF047	Sp1	GGGCGG	794	6	-	Oryza sativa	light responsive element	Light-responsiveness
AeAP2/ERF047	GATA-motif	AAGGATAAGG	653	9	-	Solanum tuberosum	part of a light responsive element	Light-responsiveness
AeAP2/ERF047	G-box	CACGAC	468	6	-	Zea mays	cis-acting regulatory element involved in light responsiveness	Light-responsiveness
AeAP2/ERF047	G-box	CACGTG	892	6	+	Arabidopsis thaliana	cis-acting regulatory element involved in light responsiveness	Light-responsiveness
AeAP2/ERF047	Box 4	ATTAAT	963	6	+	Petroselinum crispum	part of a conserved DNA module involved in light responsiveness	Light-responsiveness
AeAP2/ERF047	Box 4	ATTAAT	1097	6	-	Petroselinum crispum	part of a conserved DNA module involved in light responsiveness	Light-responsiveness
AeAP2/ERF047	Box 4	ATTAAT	1125	6	-	Petroselinum crispum	part of a conserved DNA module involved in light responsiveness	Light-responsiveness
AeAP2/ERF048	Box 4	ATTAAT	207	6	+	Petroselinum crispum	part of a conserved DNA module involved in light responsiveness	Light-responsiveness
AeAP2/ERF048	Box 4	ATTAAT	522	6	+	Petroselinum crispum	part of a conserved DNA module involved in light responsiveness	Light-responsiveness
AeAP2/ERF048	Box 4	ATTAAT	785	6	+	Petroselinum crispum	part of a conserved DNA module involved in light responsiveness	Light-responsiveness
AeAP2/ERF048	Box 4	ATTAAT	839	6	+	Petroselinum crispum	part of a conserved DNA module involved in light responsiveness	Light-responsiveness
AeAP2/ERF048	Box 4	ATTAAT	871	6	+	Petroselinum crispum	part of a conserved DNA module involved in light responsiveness	Light-responsiveness
AeAP2/ERF048	Box 4	ATTAAT	901	6	+	Petroselinum crispum	part of a conserved DNA module involved in light responsiveness	Light-responsiveness
AeAP2/ERF048	Box 4	ATTAAT	938	6	+	Petroselinum crispum	part of a conserved DNA module involved in light responsiveness	Light-responsiveness
AeAP2/ERF048	TCT-motif	TCTTAC	1164	6	-	Arabidopsis thaliana	part of a light responsive element	Light-responsiveness
AeAP2/ERF048	LTR	CCGAAA	1025	6	+	Hordeum vulgare	cis-acting element involved in low-temperature responsiveness	Low-temperature responsiveness
AeAP2/ERF048	TC-rich repeats	GTTTTCTTAC	357	9	+	Nicotiana tabacum	cis-acting element involved in defense and stress responsiveness	Defense and stress responsiveness
AeAP2/ERF048	TC-rich repeats	ATTCTCTAAC	1284	9	-	Nicotiana tabacum	cis-acting element involved in defense and stress responsiveness	Defense and stress responsiveness
AeAP2/ERF048	chs-CMA1a	TTACTTAA	363	8	+	Daucus carota	part of a light responsive element	Light-responsiveness
AeAP2/ERF048	chs-CMA1a	TTACTTAA	1519	8	+	Daucus carota	part of a light responsive element	Light-responsiveness
AeAP2/ERF048	GT1-motif	GGTTAA	1129	6	-	Arabidopsis thaliana	light responsive element	Light-responsiveness
AeAP2/ERF048	TCA-element	CCATCTTTTT	512	9	-	Nicotiana tabacum	cis-acting element involved in salicylic acid responsiveness	SA-responsiveness
AeAP2/ERF048	TCA-element	CCATCTTTTT	1777	9	-	Nicotiana tabacum	cis-acting element involved in salicylic acid responsiveness	SA-responsiveness
AeAP2/ERF048	3-AF1 binding site	TAAGAGAGGAA	1435	10	-	Solanum tuberosum	light responsive element	Light-responsiveness
AeAP2/ERF049	Sp1	GGGCGG	92	6	-	Oryza sativa	light responsive element	Light-responsiveness
AeAP2/ERF049	GATA-motif	AAGGATAAGG	1496	9	+	Solanum tuberosum	part of a light responsive element	Light-responsiveness
AeAP2/ERF049	GATA-motif	AAGATAAGATT	1497	10	+	Arabidopsis thaliana	part of a light responsive element	Light-responsiveness
AeAP2/ERF049	G-box	TACGTG	1160	6	-	Arabidopsis thaliana	cis-acting regulatory element involved in light responsiveness	Light-responsiveness
AeAP2/ERF049	Box 4	ATTAAT	544	6	+	Petroselinum crispum	part of a conserved DNA module involved in light responsiveness	Light-responsiveness
AeAP2/ERF049	Box 4	ATTAAT	1218	6	-	Petroselinum crispum	part of a conserved DNA module involved in light responsiveness	Light-responsiveness
AeAP2/ERF049	ABRE	ACGTG	1160	5	-	Arabidopsis thaliana	cis-acting element involved in the abscisic acid responsiveness	ABA-responsiveness
AeAP2/ERF049	GC-motif	CCCCCG	1539	6	+	Zea mays	enhancer-like element involved in anoxic specific inducibility	Anoxic specific inducibility
AeAP2/ERF049	TCT-motif	TCTTAC	1940	6	+	Arabidopsis thaliana	part of a light responsive element	Light-responsiveness
AeAP2/ERF049	CAT-box	GCCACT	586	6	+	Arabidopsis thaliana	cis-acting regulatory element related to meristem expression	Meristem expression
AeAP2/ERF049	AE-box	AGAAACTT	1084	8	+	Arabidopsis thaliana	part of a module for light response	Light-responsiveness
AeAP2/ERF049	O2-site	GATGA(C/T)(A/G)TG(A/G)	1315	8	-	Zea mays	cis-acting regulatory element involved in zein metabolism regulation	Zein metabolism regulation
AeAP2/ERF049	circadian	CAAAGATATC	819	9	+	Lycopersicon esculentum	cis-acting regulatory element involved in circadian control	Circadian control
AeAP2/ERF049	I-box	AAGATAAGGCT	1497	10	+	Gossypium hirsutum	part of a light responsive element	Light-responsiveness
AeAP2/ERF049	I-box	AGATAAGG	1498	8	+	Triticum aestivum	part of a light responsive element	Light-responsiveness
AeAP2/ERF049	AuxRR-core	GGTCCAT	385	7	-	Nicotiana tabacum	cis-acting regulatory element involved in auxin responsiveness	Auxin-responsiveness
AeAP2/ERF049	MBS	CAACTG	863	6	-	Arabidopsis thaliana	MYB binding site involved in drought-inducibility	Drought-inducibility
AeAP2/ERF049	MBS	CAACTG	1706	6	+	Arabidopsis thaliana	MYB binding site involved in drought-inducibility	Drought-inducibility
AeAP2/ERF049	ARE	AAACCA	1488	6	-	Zea mays	cis-acting regulatory element essential for the anaerobic induction	Anaerobic induction
AeAP2/ERF049	ARE	AAACCA	1665	6	+	Zea mays	cis-acting regulatory element essential for the anaerobic induction	Anaerobic induction
AeAP2/ERF050	CGTCA-motif	CGTCA	1264	5	+	Hordeum vulgare	cis-acting regulatory element involved in the MeJA-responsiveness	MeJA-responsiveness
AeAP2/ERF050	CGTCA-motif	CGTCA	1561	5	-	Hordeum vulgare	cis-acting regulatory element involved in the MeJA-responsiveness	MeJA-responsiveness
AeAP2/ERF050	O2-site	GATGACATGG	1255	9	-	Zea mays	cis-acting regulatory element involved in zein metabolism regulation	Zein metabolism regulation
AeAP2/ERF050	HD-Zip 1	CAAT(A/T)ATTG	1967	8	-	Arabidopsis thaliana	element involved in differentiation of the palisade mesophyll cells	Differentiation of the palisade mesophyll cells
AeAP2/ERF050	TGACG-motif	TGACG	1264	5	-	Hordeum vulgare	cis-acting regulatory element involved in the MeJA-responsiveness	MeJA-responsiveness
AeAP2/ERF050	TGACG-motif	TGACG	1561	5	+	Hordeum vulgare	cis-acting regulatory element involved in the MeJA-responsiveness	MeJA-responsiveness
AeAP2/ERF050	3-AF1 binding site	TAAGAGAGGAA	714	10	+	Solanum tuberosum	light responsive element	Light-responsiveness
AeAP2/ERF050	ARE	AAACCA	1462	6	-	Zea mays	cis-acting regulatory element essential for the anaerobic induction	Anaerobic induction
AeAP2/ERF050	ARE	AAACCA	1515	6	-	Zea mays	cis-acting regulatory element essential for the anaerobic induction	Anaerobic induction
AeAP2/ERF050	G-box	TACGTG	906	6	+	Arabidopsis thaliana	cis-acting regulatory element involved in light responsiveness	Light-responsiveness
AeAP2/ERF050	ABRE	ACGTG	43	5	+	Arabidopsis thaliana	cis-acting element involved in the abscisic acid responsiveness	ABA-responsiveness
AeAP2/ERF050	ABRE	ACGTG	649	5	+	Arabidopsis thaliana	cis-acting element involved in the abscisic acid responsiveness	ABA-responsiveness
AeAP2/ERF050	ABRE	ACGTG	907	5	+	Arabidopsis thaliana	cis-acting element involved in the abscisic acid responsiveness	ABA-responsiveness
AeAP2/ERF050	TCT-motif	TCTTAC	1598	6	-	Arabidopsis thaliana	part of a light responsive element	Light-responsiveness
AeAP2/ERF050	GCN4_motif	TGAGTCA	912	7	-	Oryza sativa	cis-regulatory element involved in endosperm expression	Endosperm expression
AeAP2/ERF050	P-box	CCTTTTG	799	7	+	Oryza sativa	gibberellin-responsive element	GA-responsiveness
AeAP2/ERF050	G-Box	CACGTT	42	6	-	Pisum sativum	cis-acting regulatory element involved in light responsiveness	Light-responsiveness
AeAP2/ERF050	G-Box	CACGTT	648	6	-	Pisum sativum	cis-acting regulatory element involved in light responsiveness	Light-responsiveness
AeAP2/ERF050	chs-CMA1a	TTACTTAA	387	8	-	Daucus carota	part of a light responsive element	Light-responsiveness
AeAP2/ERF051	Box 4	ATTAAT	1222	6	-	Petroselinum crispum	part of a conserved DNA module involved in light responsiveness	Light-responsiveness
AeAP2/ERF051	GATA-motif	GATAGGG	1900	7	-	Pisum sativum	part of a light responsive element	Light-responsiveness
AeAP2/ERF051	Sp1	GGGCGG	923	6	-	Oryza sativa	light responsive element	Light-responsiveness
AeAP2/ERF051	Sp1	GGGCGG	1177	6	-	Oryza sativa	light responsive element	Light-responsiveness
AeAP2/ERF051	MSA-like	(T/C)C(T/C)AACGG(T/C)(T/C)A	433	8.5	-	Catharanthus roseus	cis-acting element involved in cell cycle regulation	Cell cycle regulation
AeAP2/ERF051	MSA-like	TCCAACGGT	435	9	-	Catharanthus roseus	cis-acting element involved in cell cycle regulation	Cell cycle regulation
AeAP2/ERF051	G-Box	CACGTT	674	6	+	Pisum sativum	cis-acting regulatory element involved in light responsiveness	Light-responsiveness
AeAP2/ERF051	G-Box	CACGTT	1321	6	-	Pisum sativum	cis-acting regulatory element involved in light responsiveness	Light-responsiveness
AeAP2/ERF051	GARE-motif	TCTGTTG	1859	7	+	Brassica oleracea	gibberellin-responsive element	GA-responsiveness
AeAP2/ERF051	TATC-box	TATCCCA	973	7	+	Oryza sativa	cis-acting element involved in gibberellin-responsiveness	GA-responsiveness
AeAP2/ERF051	ABRE	ACGTG	674	5	-	Arabidopsis thaliana	cis-acting element involved in the abscisic acid responsiveness	ABA-responsiveness
AeAP2/ERF051	ABRE	ACGTG	1322	5	+	Arabidopsis thaliana	cis-acting element involved in the abscisic acid responsiveness	ABA-responsiveness
AeAP2/ERF051	TGACG-motif	TGACG	1109	5	-	Hordeum vulgare	cis-acting regulatory element involved in the MeJA-responsiveness	MeJA-responsiveness
AeAP2/ERF051	TGACG-motif	TGACG	1550	5	-	Hordeum vulgare	cis-acting regulatory element involved in the MeJA-responsiveness	MeJA-responsiveness
AeAP2/ERF051	TGACG-motif	TGACG	1974	5	+	Hordeum vulgare	cis-acting regulatory element involved in the MeJA-responsiveness	MeJA-responsiveness
AeAP2/ERF051	TGACG-motif	TGACG	1977	5	-	Hordeum vulgare	cis-acting regulatory element involved in the MeJA-responsiveness	MeJA-responsiveness
AeAP2/ERF051	CGTCA-motif	CGTCA	1109	5	+	Hordeum vulgare	cis-acting regulatory element involved in the MeJA-responsiveness	MeJA-responsiveness
AeAP2/ERF051	CGTCA-motif	CGTCA	1550	5	+	Hordeum vulgare	cis-acting regulatory element involved in the MeJA-responsiveness	MeJA-responsiveness
AeAP2/ERF051	CGTCA-motif	CGTCA	1974	5	-	Hordeum vulgare	cis-acting regulatory element involved in the MeJA-responsiveness	MeJA-responsiveness
AeAP2/ERF051	CGTCA-motif	CGTCA	1977	5	+	Hordeum vulgare	cis-acting regulatory element involved in the MeJA-responsiveness	MeJA-responsiveness
AeAP2/ERF052	ARE	AAACCA	176	6	+	Zea mays	cis-acting regulatory element essential for the anaerobic induction	Anaerobic induction
AeAP2/ERF052	ARE	AAACCA	1547	6	-	Zea mays	cis-acting regulatory element essential for the anaerobic induction	Anaerobic induction
AeAP2/ERF052	ARE	AAACCA	1673	6	+	Zea mays	cis-acting regulatory element essential for the anaerobic induction	Anaerobic induction
AeAP2/ERF052	MBSI	TTTTTACGGTTA	1400	11	-	Petunia hybrida	MYB binding site involved in flavonoid biosynthetic genes regulation	Flavonoid biosynthetic genes regulation
AeAP2/ERF052	TGA-element	AACGAC	1830	6	-	Brassica oleracea	auxin-responsive element	Auxin-responsiveness
AeAP2/ERF052	I-box	gGATAAGGTG	1601	9	-	Zea mays	part of a light responsive element	Light-responsiveness
AeAP2/ERF052	I-box	cCATATCCAAT	1947	10	-	Flaveria trinervia	part of a light responsive element	Light-responsiveness
AeAP2/ERF052	I-box	GTATAAGGCC	1950	9	+	Larix laricina	part of a light responsive element	Light-responsiveness
AeAP2/ERF052	TCCC-motif	TCTCCCT	1228	7	+	Spinacia oleracea	part of a light responsive element	Light-responsiveness
AeAP2/ERF052	TGACG-motif	TGACG	1363	5	+	Hordeum vulgare	cis-acting regulatory element involved in the MeJA-responsiveness	MeJA-responsiveness
AeAP2/ERF052	3-AF1 binding site	TAAGAGAGGAA	413	10	+	Solanum tuberosum	light responsive element	Light-responsiveness
AeAP2/ERF052	O2-site	GATGATGTGG	1600	9	-	Zea mays	cis-acting regulatory element involved in zein metabolism regulation	Zein metabolism regulation
AeAP2/ERF052	CAT-box	GCCACT	17	6	-	Arabidopsis thaliana	cis-acting regulatory element related to meristem expression	Meristem expression
AeAP2/ERF052	CGTCA-motif	CGTCA	1363	5	-	Hordeum vulgare	cis-acting regulatory element involved in the MeJA-responsiveness	MeJA-responsiveness
AeAP2/ERF052	G-box	TACGTG	1327	6	-	Arabidopsis thaliana	cis-acting regulatory element involved in light responsiveness	Light-responsiveness
AeAP2/ERF052	G-box	TACGTG	1917	6	-	Arabidopsis thaliana	cis-acting regulatory element involved in light responsiveness	Light-responsiveness
AeAP2/ERF052	GATA-motif	GATAGGG	1646	7	-	Pisum sativum	part of a light responsive element	Light-responsiveness
AeAP2/ERF052	MRE	AACCTAA	547	7	-	Petroselinum crispum	MYB binding site involved in light responsiveness	Light-responsiveness
AeAP2/ERF052	chs-CMA1a	TTACTTAA	111	8	-	Daucus carota	part of a light responsive element	Light-responsiveness
AeAP2/ERF052	P-box	CCTTTTG	371	7	+	Oryza sativa	gibberellin-responsive element	GA-responsiveness
AeAP2/ERF052	TC-rich repeats	ATTCTCTAAC	210	9	+	Nicotiana tabacum	cis-acting element involved in defense and stress responsiveness	Defense and stress responsiveness
AeAP2/ERF052	GARE-motif	TCTGTTG	1532	7	+	Brassica oleracea	gibberellin-responsive element	GA-responsiveness
AeAP2/ERF052	GCN4_motif	TGAGTCA	675	7	+	Oryza sativa	cis-regulatory element involved in endosperm expression	Endosperm expression
AeAP2/ERF052	TCT-motif	TCTTAC	1350	6	+	Arabidopsis thaliana	part of a light responsive element	Light-responsiveness
AeAP2/ERF052	LTR	CCGAAA	668	6	+	Hordeum vulgare	cis-acting element involved in low-temperature responsiveness	Low-temperature responsiveness
AeAP2/ERF052	LTR	CCGAAA	1567	6	+	Hordeum vulgare	cis-acting element involved in low-temperature responsiveness	Low-temperature responsiveness
AeAP2/ERF052	ABRE	TACGGTC	870	7	-	Arabidopsis thaliana	cis-acting element involved in the abscisic acid responsiveness	ABA-responsiveness
AeAP2/ERF052	ABRE	ACGTG	1327	5	-	Arabidopsis thaliana	cis-acting element involved in the abscisic acid responsiveness	ABA-responsiveness
AeAP2/ERF052	ABRE	ACGTG	1917	5	-	Arabidopsis thaliana	cis-acting element involved in the abscisic acid responsiveness	ABA-responsiveness
AeAP2/ERF052	Box 4	ATTAAT	83	6	+	Petroselinum crispum	part of a conserved DNA module involved in light responsiveness	Light-responsiveness
AeAP2/ERF052	Box 4	ATTAAT	566	6	+	Petroselinum crispum	part of a conserved DNA module involved in light responsiveness	Light-responsiveness
AeAP2/ERF052	Box 4	ATTAAT	593	6	+	Petroselinum crispum	part of a conserved DNA module involved in light responsiveness	Light-responsiveness
AeAP2/ERF052	Box 4	ATTAAT	958	6	+	Petroselinum crispum	part of a conserved DNA module involved in light responsiveness	Light-responsiveness
AeAP2/ERF052	ATCT-motif	AATCTAATCC	550	9	-	Pisum sativum	part of a conserved DNA module involved in light responsiveness	Light-responsiveness
AeAP2/ERF052	Sp1	GGGCGG	1573	6	-	Oryza sativa	light responsive element	Light-responsiveness
AeAP2/ERF053	TC-rich repeats	ATTCTCTAAC	319	9	+	Nicotiana tabacum	cis-acting element involved in defense and stress responsiveness	Defense and stress responsiveness
AeAP2/ERF053	TC-rich repeats	ATTCTCTAAC	695	9	-	Nicotiana tabacum	cis-acting element involved in defense and stress responsiveness	Defense and stress responsiveness
AeAP2/ERF053	P-box	CCTTTTG	43	7	+	Oryza sativa	gibberellin-responsive element	GA-responsiveness
AeAP2/ERF053	P-box	CCTTTTG	354	7	-	Oryza sativa	gibberellin-responsive element	GA-responsiveness
AeAP2/ERF053	ABRE	ACGTG	985	5	-	Arabidopsis thaliana	cis-acting element involved in the abscisic acid responsiveness	ABA-responsiveness
AeAP2/ERF053	TCT-motif	TCTTAC	202	6	+	Arabidopsis thaliana	part of a light responsive element	Light-responsiveness
AeAP2/ERF053	TCT-motif	TCTTAC	695	6	-	Arabidopsis thaliana	part of a light responsive element	Light-responsiveness
AeAP2/ERF053	TCT-motif	TCTTAC	769	6	-	Arabidopsis thaliana	part of a light responsive element	Light-responsiveness
AeAP2/ERF053	GT1-motif	GGTTAAT	1437	7	-	Avena sativa	light responsive element	Light-responsiveness
AeAP2/ERF053	GT1-motif	GGTTAA	1438	6	-	Arabidopsis thaliana	light responsive element	Light-responsiveness
AeAP2/ERF053	Gap-box	CAAATGAA(A/G)A	178	9.5	+	Arabidopsis thaliana	part of a light responsive element	Light-responsiveness
AeAP2/ERF053	Box 4	ATTAAT	220	6	+	Petroselinum crispum	part of a conserved DNA module involved in light responsiveness	Light-responsiveness
AeAP2/ERF053	G-box	CAGACGTGGCA	982	10	-	Nicotiana plumbaginifolia	cis-acting regulatory element involved in light responsiveness	Light-responsiveness
AeAP2/ERF053	G-box	CACGTC	985	6	+	Zea mays	cis-acting regulatory element involved in light responsiveness	Light-responsiveness
AeAP2/ERF053	I-box	AGATAAGG	1104	8	-	Triticum aestivum	part of a light responsive element	Light-responsiveness
AeAP2/ERF053	MBS	CAACTG	657	6	-	Arabidopsis thaliana	MYB binding site involved in drought-inducibility	Drought-inducibility
AeAP2/ERF053	MBS	CAACTG	978	6	-	Arabidopsis thaliana	MYB binding site involved in drought-inducibility	Drought-inducibility
AeAP2/ERF053	ARE	AAACCA	531	6	+	Zea mays	cis-acting regulatory element essential for the anaerobic induction	Anaerobic induction
AeAP2/ERF053	ARE	AAACCA	1606	6	-	Zea mays	cis-acting regulatory element essential for the anaerobic induction	Anaerobic induction
AeAP2/ERF053	ARE	AAACCA	1615	6	-	Zea mays	cis-acting regulatory element essential for the anaerobic induction	Anaerobic induction
AeAP2/ERF053	ARE	AAACCA	1635	6	+	Zea mays	cis-acting regulatory element essential for the anaerobic induction	Anaerobic induction
AeAP2/ERF053	CGTCA-motif	CGTCA	38	5	+	Hordeum vulgare	cis-acting regulatory element involved in the MeJA-responsiveness	MeJA-responsiveness
AeAP2/ERF053	TGACG-motif	TGACG	38	5	-	Hordeum vulgare	cis-acting regulatory element involved in the MeJA-responsiveness	MeJA-responsiveness
AeAP2/ERF054	ATCT-motif	AATCTAATCC	1910	9	+	Pisum sativum	part of a conserved DNA module involved in light responsiveness	Light-responsiveness
AeAP2/ERF054	G-box	ACACGTGGC	238	9	-	Brassica napus	cis-acting regulatory element involved in light responsiveness	Light-responsiveness
AeAP2/ERF054	G-box	CACGTG	240	6	+	Arabidopsis thaliana	cis-acting regulatory element involved in light responsiveness	Light-responsiveness
AeAP2/ERF054	G-box	CACGTC	1084	6	+	Zea mays	cis-acting regulatory element involved in light responsiveness	Light-responsiveness
AeAP2/ERF054	G-box	TACGTG	1395	6	-	Arabidopsis thaliana	cis-acting regulatory element involved in light responsiveness	Light-responsiveness
AeAP2/ERF054	G-box	ACACGTGGC	1625	9	-	Brassica napus	cis-acting regulatory element involved in light responsiveness	Light-responsiveness
AeAP2/ERF054	G-box	CACGTG	1627	6	-	Arabidopsis thaliana	cis-acting regulatory element involved in light responsiveness	Light-responsiveness
AeAP2/ERF054	G-box	TACGTG	1763	6	+	Arabidopsis thaliana	cis-acting regulatory element involved in light responsiveness	Light-responsiveness
AeAP2/ERF054	G-box	CACGTG	1813	6	-	Arabidopsis thaliana	cis-acting regulatory element involved in light responsiveness	Light-responsiveness
AeAP2/ERF054	Box 4	ATTAAT	1035	6	-	Petroselinum crispum	part of a conserved DNA module involved in light responsiveness	Light-responsiveness
AeAP2/ERF054	Box 4	ATTAAT	1348	6	-	Petroselinum crispum	part of a conserved DNA module involved in light responsiveness	Light-responsiveness
AeAP2/ERF054	TCT-motif	TCTTAC	881	6	+	Arabidopsis thaliana	part of a light responsive element	Light-responsiveness
AeAP2/ERF054	LTR	CCGAAA	1770	6	+	Hordeum vulgare	cis-acting element involved in low-temperature responsiveness	Low-temperature responsiveness
AeAP2/ERF054	ABRE	GCAACGTGTC	238	9	+	Hordeum vulgare	cis-acting element involved in the abscisic acid responsiveness	ABA-responsiveness
AeAP2/ERF054	ABRE	CACGTG	240	6	+	Arabidopsis thaliana	cis-acting element involved in the abscisic acid responsiveness	ABA-responsiveness
AeAP2/ERF054	ABRE	ACGTG	241	5	+	Arabidopsis thaliana	cis-acting element involved in the abscisic acid responsiveness	ABA-responsiveness
AeAP2/ERF054	ABRE	ACGTG	1084	5	-	Arabidopsis thaliana	cis-acting element involved in the abscisic acid responsiveness	ABA-responsiveness
AeAP2/ERF054	ABRE	ACGTG	1395	5	-	Arabidopsis thaliana	cis-acting element involved in the abscisic acid responsiveness	ABA-responsiveness
AeAP2/ERF054	ABRE	GCAACGTGTC	1625	9	+	Hordeum vulgare	cis-acting element involved in the abscisic acid responsiveness	ABA-responsiveness
AeAP2/ERF054	ABRE	CACGTG	1627	6	-	Arabidopsis thaliana	cis-acting element involved in the abscisic acid responsiveness	ABA-responsiveness
AeAP2/ERF054	ABRE	ACGTG	1628	5	+	Arabidopsis thaliana	cis-acting element involved in the abscisic acid responsiveness	ABA-responsiveness
AeAP2/ERF054	ABRE	ACGTG	1764	5	+	Arabidopsis thaliana	cis-acting element involved in the abscisic acid responsiveness	ABA-responsiveness
AeAP2/ERF054	ABRE	ACGTG	1797	5	+	Arabidopsis thaliana	cis-acting element involved in the abscisic acid responsiveness	ABA-responsiveness
AeAP2/ERF054	ABRE	GACACGTGGC	1811	9	+	Triticum aestivum	cis-acting element involved in the abscisic acid responsiveness	ABA-responsiveness
AeAP2/ERF054	ABRE	CACGTG	1813	6	-	Arabidopsis thaliana	cis-acting element involved in the abscisic acid responsiveness	ABA-responsiveness
AeAP2/ERF054	ABRE	ACGTG	1814	5	+	Arabidopsis thaliana	cis-acting element involved in the abscisic acid responsiveness	ABA-responsiveness
AeAP2/ERF054	G-Box	CACGTG	240	6	+	Pisum sativum	cis-acting regulatory element involved in light responsiveness	Light-responsiveness
AeAP2/ERF054	G-Box	CACGTG	1627	6	-	Pisum sativum	cis-acting regulatory element involved in light responsiveness	Light-responsiveness
AeAP2/ERF054	G-Box	CACGTT	1796	6	-	Pisum sativum	cis-acting regulatory element involved in light responsiveness	Light-responsiveness
AeAP2/ERF054	G-Box	CACGTG	1813	6	-	Pisum sativum	cis-acting regulatory element involved in light responsiveness	Light-responsiveness
AeAP2/ERF054	GT1-motif	GGTTAA	192	6	-	Arabidopsis thaliana	light responsive element	Light-responsiveness
AeAP2/ERF054	AT1-motif	AATTATTTTTTATT	1157	13	+	Solanum tuberosum	part of a light responsive module	Light-responsiveness
AeAP2/ERF054	CGTCA-motif	CGTCA	199	5	-	Hordeum vulgare	cis-acting regulatory element involved in the MeJA-responsiveness	MeJA-responsiveness
AeAP2/ERF054	CGTCA-motif	CGTCA	1001	5	-	Hordeum vulgare	cis-acting regulatory element involved in the MeJA-responsiveness	MeJA-responsiveness
AeAP2/ERF054	Box II	ACACGTTGT	1794	9	-	Sinapis alba	part of a light responsive element	Light-responsiveness
AeAP2/ERF054	O2-site	GATGACATGG	295	9	-	Zea mays	cis-acting regulatory element involved in zein metabolism regulation	Zein metabolism regulation
AeAP2/ERF054	O2-site	GTTGACGTGA	1394	9	-	Zea mays	cis-acting regulatory element involved in zein metabolism regulation	Zein metabolism regulation
AeAP2/ERF054	O2-site	GATGACATGG	1719	9	-	Zea mays	cis-acting regulatory element involved in zein metabolism regulation	Zein metabolism regulation
AeAP2/ERF054	GA-motif	ATAGATAA	1196	8	-	Arabidopsis thaliana	part of a light responsive element	Light-responsiveness
AeAP2/ERF054	GA-motif	ATAGATAA	1243	8	+	Arabidopsis thaliana	part of a light responsive element	Light-responsiveness
AeAP2/ERF054	TGACG-motif	TGACG	199	5	+	Hordeum vulgare	cis-acting regulatory element involved in the MeJA-responsiveness	MeJA-responsiveness
AeAP2/ERF054	TGACG-motif	TGACG	1001	5	+	Hordeum vulgare	cis-acting regulatory element involved in the MeJA-responsiveness	MeJA-responsiveness
AeAP2/ERF054	I-box	cCATATCCAAT	925	10	-	Flaveria trinervia	part of a light responsive element	Light-responsiveness
AeAP2/ERF054	ARE	AAACCA	547	6	+	Zea mays	cis-acting regulatory element essential for the anaerobic induction	Anaerobic induction
AeAP2/ERF054	ARE	AAACCA	960	6	-	Zea mays	cis-acting regulatory element essential for the anaerobic induction	Anaerobic induction
AeAP2/ERF054	ARE	AAACCA	1327	6	+	Zea mays	cis-acting regulatory element essential for the anaerobic induction	Anaerobic induction
AeAP2/ERF054	MBS	CAACTG	817	6	+	Arabidopsis thaliana	MYB binding site involved in drought-inducibility	Drought-inducibility
AeAP2/ERF054	TGA-element	AACGAC	528	6	-	Brassica oleracea	auxin-responsive element	Auxin-responsiveness
AeAP2/ERF055	ABRE	CGCACGTGTC	1852	9	+	Hordeum vulgare	cis-acting element involved in the abscisic acid responsiveness	ABA-responsiveness
AeAP2/ERF055	ABRE	CACGTG	1854	6	-	Arabidopsis thaliana	cis-acting element involved in the abscisic acid responsiveness	ABA-responsiveness
AeAP2/ERF055	ABRE	ACGTG	1855	5	+	Arabidopsis thaliana	cis-acting element involved in the abscisic acid responsiveness	ABA-responsiveness
AeAP2/ERF055	ATC-motif	AGCTATCCA	1871	9	+	Arabidopsis thaliana	part of a conserved DNA module involved in light responsiveness	Light-responsiveness
AeAP2/ERF055	TCT-motif	TCTTAC	1150	6	-	Arabidopsis thaliana	part of a light responsive element	Light-responsiveness
AeAP2/ERF055	TC-rich repeats	ATTCTCTAAC	1944	9	+	Nicotiana tabacum	cis-acting element involved in defense and stress responsiveness	Defense and stress responsiveness
AeAP2/ERF055	G-Box	CACGTG	1854	6	-	Pisum sativum	cis-acting regulatory element involved in light responsiveness	Light-responsiveness
AeAP2/ERF055	GT1-motif	GGTTAA	1002	6	-	Arabidopsis thaliana	light responsive element	Light-responsiveness
AeAP2/ERF055	chs-CMA2a	TCACTTGA	888	8	+	Petroselinum crispum	part of a light responsive element	Light-responsiveness
AeAP2/ERF055	G-box	CACGTG	1854	6	-	Arabidopsis thaliana	cis-acting regulatory element involved in light responsiveness	Light-responsiveness
AeAP2/ERF055	Box 4	ATTAAT	554	6	+	Petroselinum crispum	part of a conserved DNA module involved in light responsiveness	Light-responsiveness
AeAP2/ERF055	Box 4	ATTAAT	867	6	+	Petroselinum crispum	part of a conserved DNA module involved in light responsiveness	Light-responsiveness
AeAP2/ERF055	Box 4	ATTAAT	1128	6	-	Petroselinum crispum	part of a conserved DNA module involved in light responsiveness	Light-responsiveness
AeAP2/ERF055	Box 4	ATTAAT	1413	6	-	Petroselinum crispum	part of a conserved DNA module involved in light responsiveness	Light-responsiveness
AeAP2/ERF055	Box 4	ATTAAT	1655	6	-	Petroselinum crispum	part of a conserved DNA module involved in light responsiveness	Light-responsiveness
AeAP2/ERF055	CGTCA-motif	CGTCA	699	5	-	Hordeum vulgare	cis-acting regulatory element involved in the MeJA-responsiveness	MeJA-responsiveness
AeAP2/ERF055	CGTCA-motif	CGTCA	1702	5	-	Hordeum vulgare	cis-acting regulatory element involved in the MeJA-responsiveness	MeJA-responsiveness
AeAP2/ERF055	AT1-motif	AATTATTTTTTATT	1195	13	+	Solanum tuberosum	part of a light responsive module	Light-responsiveness
AeAP2/ERF055	TGACG-motif	TGACG	699	5	+	Hordeum vulgare	cis-acting regulatory element involved in the MeJA-responsiveness	MeJA-responsiveness
AeAP2/ERF055	TGACG-motif	TGACG	1702	5	+	Hordeum vulgare	cis-acting regulatory element involved in the MeJA-responsiveness	MeJA-responsiveness
AeAP2/ERF056	GC-motif	CCCCCG	1902	6	-	Zea mays	enhancer-like element involved in anoxic specific inducibility	Anoxic specific inducibility
AeAP2/ERF056	ABRE	ACGTG	1325	5	-	Arabidopsis thaliana	cis-acting element involved in the abscisic acid responsiveness	ABA-responsiveness
AeAP2/ERF056	ABRE	ACGTG	1412	5	+	Arabidopsis thaliana	cis-acting element involved in the abscisic acid responsiveness	ABA-responsiveness
AeAP2/ERF056	TCT-motif	TCTTAC	465	6	-	Arabidopsis thaliana	part of a light responsive element	Light-responsiveness
AeAP2/ERF056	TCT-motif	TCTTAC	933	6	+	Arabidopsis thaliana	part of a light responsive element	Light-responsiveness
AeAP2/ERF056	TCT-motif	TCTTAC	1345	6	+	Arabidopsis thaliana	part of a light responsive element	Light-responsiveness
AeAP2/ERF056	TCT-motif	TCTTAC	1466	6	-	Arabidopsis thaliana	part of a light responsive element	Light-responsiveness
AeAP2/ERF056	TATC-box	TATCCCA	177	7	+	Oryza sativa	cis-acting element involved in gibberellin-responsiveness	GA-responsiveness
AeAP2/ERF056	TC-rich repeats	GTTTTCTTAC	929	9	+	Nicotiana tabacum	cis-acting element involved in defense and stress responsiveness	Defense and stress responsiveness
AeAP2/ERF056	TC-rich repeats	GTTTTCTTAC	1341	9	+	Nicotiana tabacum	cis-acting element involved in defense and stress responsiveness	Defense and stress responsiveness
AeAP2/ERF056	GT1-motif	GGTTAAT	286	7	-	Avena sativa	light responsive element	Light-responsiveness
AeAP2/ERF056	GT1-motif	GGTTAA	287	6	-	Arabidopsis thaliana	light responsive element	Light-responsiveness
AeAP2/ERF056	GT1-motif	GGTTAAT	1541	7	+	Avena sativa	light responsive element	Light-responsiveness
AeAP2/ERF056	GT1-motif	GGTTAAT	1645	7	+	Avena sativa	light responsive element	Light-responsiveness
AeAP2/ERF056	MRE	AACCTAA	696	7	-	Petroselinum crispum	MYB binding site involved in light responsiveness	Light-responsiveness
AeAP2/ERF056	G-box	CACGTC	1325	6	+	Zea mays	cis-acting regulatory element involved in light responsiveness	Light-responsiveness
AeAP2/ERF056	G-box	TACGTG	1411	6	+	Arabidopsis thaliana	cis-acting regulatory element involved in light responsiveness	Light-responsiveness
AeAP2/ERF056	Box 4	ATTAAT	482	6	+	Petroselinum crispum	part of a conserved DNA module involved in light responsiveness	Light-responsiveness
AeAP2/ERF056	Box 4	ATTAAT	748	6	+	Petroselinum crispum	part of a conserved DNA module involved in light responsiveness	Light-responsiveness
AeAP2/ERF056	Box 4	ATTAAT	760	6	+	Petroselinum crispum	part of a conserved DNA module involved in light responsiveness	Light-responsiveness
AeAP2/ERF056	Box 4	ATTAAT	787	6	+	Petroselinum crispum	part of a conserved DNA module involved in light responsiveness	Light-responsiveness
AeAP2/ERF056	Box 4	ATTAAT	878	6	+	Petroselinum crispum	part of a conserved DNA module involved in light responsiveness	Light-responsiveness
AeAP2/ERF056	MBS	CAACTG	200	6	+	Arabidopsis thaliana	MYB binding site involved in drought-inducibility	Drought-inducibility
AeAP2/ERF056	MBS	CAACTG	1602	6	-	Arabidopsis thaliana	MYB binding site involved in drought-inducibility	Drought-inducibility
AeAP2/ERF056	ARE	AAACCA	183	6	+	Zea mays	cis-acting regulatory element essential for the anaerobic induction	Anaerobic induction
AeAP2/ERF056	ARE	AAACCA	491	6	-	Zea mays	cis-acting regulatory element essential for the anaerobic induction	Anaerobic induction
AeAP2/ERF056	CGTCA-motif	CGTCA	568	5	+	Hordeum vulgare	cis-acting regulatory element involved in the MeJA-responsiveness	MeJA-responsiveness
AeAP2/ERF056	CGTCA-motif	CGTCA	1222	5	+	Hordeum vulgare	cis-acting regulatory element involved in the MeJA-responsiveness	MeJA-responsiveness
AeAP2/ERF056	AT1-motif	AATTATTTTTTATT	370	13	+	Solanum tuberosum	part of a light responsive module	Light-responsiveness
AeAP2/ERF056	AE-box	AGAAACTT	1471	8	-	Arabidopsis thaliana	part of a module for light response	Light-responsiveness
AeAP2/ERF056	TGACG-motif	TGACG	568	5	-	Hordeum vulgare	cis-acting regulatory element involved in the MeJA-responsiveness	MeJA-responsiveness
AeAP2/ERF056	TGACG-motif	TGACG	1222	5	-	Hordeum vulgare	cis-acting regulatory element involved in the MeJA-responsiveness	MeJA-responsiveness
AeAP2/ERF057	SARE	TTCGACCATCTT	266	11	-	Nicotiana tabacum	cis-acting element involved in salicylic acid responsiveness	SA-responsiveness
AeAP2/ERF057	I-box	cCATATCCAAT	751	10	+	Flaveria trinervia	part of a light responsive element	Light-responsiveness
AeAP2/ERF057	I-box	cGATAAGGCG	1912	9	-	Zea mays	part of a light responsive element	Light-responsiveness
AeAP2/ERF057	TGA-element	AACGAC	424	6	+	Brassica oleracea	auxin-responsive element	Auxin-responsiveness
AeAP2/ERF057	TGA-element	AACGAC	1543	6	+	Brassica oleracea	auxin-responsive element	Auxin-responsiveness
AeAP2/ERF057	TGA-element	AACGAC	1573	6	+	Brassica oleracea	auxin-responsive element	Auxin-responsiveness
AeAP2/ERF057	TGA-element	AACGAC	1579	6	-	Brassica oleracea	auxin-responsive element	Auxin-responsiveness
AeAP2/ERF057	TGA-element	AACGAC	1750	6	+	Brassica oleracea	auxin-responsive element	Auxin-responsiveness
AeAP2/ERF057	ARE	AAACCA	204	6	-	Zea mays	cis-acting regulatory element essential for the anaerobic induction	Anaerobic induction
AeAP2/ERF057	ARE	AAACCA	465	6	+	Zea mays	cis-acting regulatory element essential for the anaerobic induction	Anaerobic induction
AeAP2/ERF057	ARE	AAACCA	1962	6	-	Zea mays	cis-acting regulatory element essential for the anaerobic induction	Anaerobic induction
AeAP2/ERF057	CAT-box	GCCACT	369	6	-	Arabidopsis thaliana	cis-acting regulatory element related to meristem expression	Meristem expression
AeAP2/ERF057	CGTCA-motif	CGTCA	286	5	+	Hordeum vulgare	cis-acting regulatory element involved in the MeJA-responsiveness	MeJA-responsiveness
AeAP2/ERF057	CGTCA-motif	CGTCA	300	5	+	Hordeum vulgare	cis-acting regulatory element involved in the MeJA-responsiveness	MeJA-responsiveness
AeAP2/ERF057	CGTCA-motif	CGTCA	628	5	-	Hordeum vulgare	cis-acting regulatory element involved in the MeJA-responsiveness	MeJA-responsiveness
AeAP2/ERF057	CGTCA-motif	CGTCA	1548	5	+	Hordeum vulgare	cis-acting regulatory element involved in the MeJA-responsiveness	MeJA-responsiveness
AeAP2/ERF057	CGTCA-motif	CGTCA	1620	5	-	Hordeum vulgare	cis-acting regulatory element involved in the MeJA-responsiveness	MeJA-responsiveness
AeAP2/ERF057	CGTCA-motif	CGTCA	1623	5	+	Hordeum vulgare	cis-acting regulatory element involved in the MeJA-responsiveness	MeJA-responsiveness
AeAP2/ERF057	TGACG-motif	TGACG	286	5	-	Hordeum vulgare	cis-acting regulatory element involved in the MeJA-responsiveness	MeJA-responsiveness
AeAP2/ERF057	TGACG-motif	TGACG	300	5	-	Hordeum vulgare	cis-acting regulatory element involved in the MeJA-responsiveness	MeJA-responsiveness
AeAP2/ERF057	TGACG-motif	TGACG	628	5	+	Hordeum vulgare	cis-acting regulatory element involved in the MeJA-responsiveness	MeJA-responsiveness
AeAP2/ERF057	TGACG-motif	TGACG	1548	5	-	Hordeum vulgare	cis-acting regulatory element involved in the MeJA-responsiveness	MeJA-responsiveness
AeAP2/ERF057	TGACG-motif	TGACG	1620	5	+	Hordeum vulgare	cis-acting regulatory element involved in the MeJA-responsiveness	MeJA-responsiveness
AeAP2/ERF057	TGACG-motif	TGACG	1623	5	-	Hordeum vulgare	cis-acting regulatory element involved in the MeJA-responsiveness	MeJA-responsiveness
AeAP2/ERF057	sbp-CMA1c	GCTTATCTGGTCCA	1970	13	+	Triticum aestivum	part of a light responsive element	Light-responsiveness
AeAP2/ERF057	O2-site	GATGATGTGG	224	9	+	Zea mays	cis-acting regulatory element involved in zein metabolism regulation	Zein metabolism regulation
AeAP2/ERF057	TCA-element	CCATCTTTTT	1237	9	-	Nicotiana tabacum	cis-acting element involved in salicylic acid responsiveness	SA-responsiveness
AeAP2/ERF057	TC-rich repeats	GTTTTCTTAC	1358	9	+	Nicotiana tabacum	cis-acting element involved in defense and stress responsiveness	Defense and stress responsiveness
AeAP2/ERF057	TC-rich repeats	GTTTTCTTAC	1447	9	-	Nicotiana tabacum	cis-acting element involved in defense and stress responsiveness	Defense and stress responsiveness
AeAP2/ERF057	P-box	CCTTTTG	974	7	+	Oryza sativa	gibberellin-responsive element	GA-responsiveness
AeAP2/ERF057	ABRE	ACGTG	318	5	-	Arabidopsis thaliana	cis-acting element involved in the abscisic acid responsiveness	ABA-responsiveness
AeAP2/ERF057	ABRE	ACGTG	646	5	-	Arabidopsis thaliana	cis-acting element involved in the abscisic acid responsiveness	ABA-responsiveness
AeAP2/ERF057	ABRE	GACACGTGGC	1869	9	-	Triticum aestivum	cis-acting element involved in the abscisic acid responsiveness	ABA-responsiveness
AeAP2/ERF057	ABRE	ACGTG	1871	5	-	Arabidopsis thaliana	cis-acting element involved in the abscisic acid responsiveness	ABA-responsiveness
AeAP2/ERF057	TCT-motif	TCTTAC	1447	6	-	Arabidopsis thaliana	part of a light responsive element	Light-responsiveness
AeAP2/ERF057	GT1-motif	GGTTAA	500	6	-	Arabidopsis thaliana	light responsive element	Light-responsiveness
AeAP2/ERF057	GT1-motif	GGTTAAT	565	7	-	Avena sativa	light responsive element	Light-responsiveness
AeAP2/ERF057	GT1-motif	GGTTAA	566	6	-	Arabidopsis thaliana	light responsive element	Light-responsiveness
AeAP2/ERF057	G-Box	CACGTT	318	6	+	Pisum sativum	cis-acting regulatory element involved in light responsiveness	Light-responsiveness
AeAP2/ERF057	ACE	CTAACGTATT	1157	9	-	Petroselinum crispum	cis-acting element involved in light responsiveness	Light-responsiveness
AeAP2/ERF057	Sp1	GGGCGG	1083	6	-	Oryza sativa	light responsive element	Light-responsiveness
AeAP2/ERF057	Box 4	ATTAAT	121	6	+	Petroselinum crispum	part of a conserved DNA module involved in light responsiveness	Light-responsiveness
AeAP2/ERF057	Box 4	ATTAAT	839	6	+	Petroselinum crispum	part of a conserved DNA module involved in light responsiveness	Light-responsiveness
AeAP2/ERF057	G-box	GCCACGTGGA	486	9	+	Arabidopsis thaliana	cis-acting regulatory element involved in light responsiveness	Light-responsiveness
AeAP2/ERF057	G-box	TACGTG	646	6	-	Arabidopsis thaliana	cis-acting regulatory element involved in light responsiveness	Light-responsiveness
AeAP2/ERF057	G-box	TACGTG	1871	6	-	Arabidopsis thaliana	cis-acting regulatory element involved in light responsiveness	Light-responsiveness
AeAP2/ERF058	ABRE	TACGTGTC	719	8	-	Oryza sativa	cis-acting element involved in the abscisic acid responsiveness	ABA-responsiveness
AeAP2/ERF058	ABRE	ACGTG	721	5	-	Arabidopsis thaliana	cis-acting element involved in the abscisic acid responsiveness	ABA-responsiveness
AeAP2/ERF058	LTR	CCGAAA	1422	6	-	Hordeum vulgare	cis-acting element involved in low-temperature responsiveness	Low-temperature responsiveness
AeAP2/ERF058	P-box	CCTTTTG	536	7	+	Oryza sativa	gibberellin-responsive element	GA-responsiveness
AeAP2/ERF058	P-box	CCTTTTG	1912	7	-	Oryza sativa	gibberellin-responsive element	GA-responsiveness
AeAP2/ERF058	TATC-box	TATCCCA	585	7	+	Oryza sativa	cis-acting element involved in gibberellin-responsiveness	GA-responsiveness
AeAP2/ERF058	TATC-box	TATCCCA	1798	7	-	Oryza sativa	cis-acting element involved in gibberellin-responsiveness	GA-responsiveness
AeAP2/ERF058	GT1-motif	GGTTAAT	696	7	-	Avena sativa	light responsive element	Light-responsiveness
AeAP2/ERF058	GT1-motif	GGTTAA	697	6	-	Arabidopsis thaliana	light responsive element	Light-responsiveness
AeAP2/ERF058	MRE	AACCTAA	456	7	+	Petroselinum crispum	MYB binding site involved in light responsiveness	Light-responsiveness
AeAP2/ERF058	MRE	AACCTAA	1586	7	+	Petroselinum crispum	MYB binding site involved in light responsiveness	Light-responsiveness
AeAP2/ERF058	ACE	GACACGTATG	719	9	+	Petroselinum crispum	cis-acting element involved in light responsiveness	Light-responsiveness
AeAP2/ERF058	G-box	TACGTG	721	6	-	Arabidopsis thaliana	cis-acting regulatory element involved in light responsiveness	Light-responsiveness
AeAP2/ERF058	ATCT-motif	AATCTAATCC	980	9	+	Pisum sativum	part of a conserved DNA module involved in light responsiveness	Light-responsiveness
AeAP2/ERF058	Box 4	ATTAAT	741	6	+	Petroselinum crispum	part of a conserved DNA module involved in light responsiveness	Light-responsiveness
AeAP2/ERF058	Box 4	ATTAAT	745	6	+	Petroselinum crispum	part of a conserved DNA module involved in light responsiveness	Light-responsiveness
AeAP2/ERF058	Box 4	ATTAAT	1104	6	-	Petroselinum crispum	part of a conserved DNA module involved in light responsiveness	Light-responsiveness
AeAP2/ERF058	TCCC-motif	TCTCCCT	1613	7	+	Spinacia oleracea	part of a light responsive element	Light-responsiveness
AeAP2/ERF058	TCCC-motif	TCTCCCT	1619	7	+	Spinacia oleracea	part of a light responsive element	Light-responsiveness
AeAP2/ERF058	MBSI	aaaAaaC(G/C)GTTA	1848	10.5	+	Petunia hybrida	MYB binding site involved in flavonoid biosynthetic genes regulation	Flavonoid biosynthetic genes regulation
AeAP2/ERF058	MBS	CAACTG	913	6	+	Arabidopsis thaliana	MYB binding site involved in drought-inducibility	Drought-inducibility
AeAP2/ERF058	ARE	AAACCA	114	6	-	Zea mays	cis-acting regulatory element essential for the anaerobic induction	Anaerobic induction
AeAP2/ERF058	ARE	AAACCA	591	6	+	Zea mays	cis-acting regulatory element essential for the anaerobic induction	Anaerobic induction
AeAP2/ERF058	ARE	AAACCA	712	6	+	Zea mays	cis-acting regulatory element essential for the anaerobic induction	Anaerobic induction
AeAP2/ERF058	ARE	AAACCA	1211	6	-	Zea mays	cis-acting regulatory element essential for the anaerobic induction	Anaerobic induction
AeAP2/ERF058	CGTCA-motif	CGTCA	1184	5	-	Hordeum vulgare	cis-acting regulatory element involved in the MeJA-responsiveness	MeJA-responsiveness
AeAP2/ERF058	AE-box	AGAAACAA	1246	8	+	Arabidopsis thaliana	part of a module for light response	Light-responsiveness
AeAP2/ERF058	TGACG-motif	TGACG	1184	5	+	Hordeum vulgare	cis-acting regulatory element involved in the MeJA-responsiveness	MeJA-responsiveness
AeAP2/ERF059	TCCC-motif	TCTCCCT	838	7	-	Spinacia oleracea	part of a light responsive element	Light-responsiveness
AeAP2/ERF059	MBS	CAACTG	513	6	+	Arabidopsis thaliana	MYB binding site involved in drought-inducibility	Drought-inducibility
AeAP2/ERF059	MBS	CAACTG	1228	6	-	Arabidopsis thaliana	MYB binding site involved in drought-inducibility	Drought-inducibility
AeAP2/ERF059	MBS	CAACTG	1776	6	+	Arabidopsis thaliana	MYB binding site involved in drought-inducibility	Drought-inducibility
AeAP2/ERF059	ARE	AAACCA	34	6	+	Zea mays	cis-acting regulatory element essential for the anaerobic induction	Anaerobic induction
AeAP2/ERF059	ARE	AAACCA	889	6	-	Zea mays	cis-acting regulatory element essential for the anaerobic induction	Anaerobic induction
AeAP2/ERF059	TGA-element	AACGAC	1965	6	-	Brassica oleracea	auxin-responsive element	Auxin-responsiveness
AeAP2/ERF059	AuxRR-core	GGTCCAT	1515	7	+	Nicotiana tabacum	cis-acting regulatory element involved in auxin responsiveness	Auxin-responsiveness
AeAP2/ERF059	CAT-box	GCCACT	1118	6	+	Arabidopsis thaliana	cis-acting regulatory element related to meristem expression	Meristem expression
AeAP2/ERF059	CGTCA-motif	CGTCA	60	5	+	Hordeum vulgare	cis-acting regulatory element involved in the MeJA-responsiveness	MeJA-responsiveness
AeAP2/ERF059	CGTCA-motif	CGTCA	752	5	-	Hordeum vulgare	cis-acting regulatory element involved in the MeJA-responsiveness	MeJA-responsiveness
AeAP2/ERF059	CGTCA-motif	CGTCA	1759	5	+	Hordeum vulgare	cis-acting regulatory element involved in the MeJA-responsiveness	MeJA-responsiveness
AeAP2/ERF059	TGACG-motif	TGACG	60	5	-	Hordeum vulgare	cis-acting regulatory element involved in the MeJA-responsiveness	MeJA-responsiveness
AeAP2/ERF059	TGACG-motif	TGACG	752	5	+	Hordeum vulgare	cis-acting regulatory element involved in the MeJA-responsiveness	MeJA-responsiveness
AeAP2/ERF059	TGACG-motif	TGACG	1759	5	-	Hordeum vulgare	cis-acting regulatory element involved in the MeJA-responsiveness	MeJA-responsiveness
AeAP2/ERF059	O2-site	GATGACATGG	822	9	+	Zea mays	cis-acting regulatory element involved in zein metabolism regulation	Zein metabolism regulation
AeAP2/ERF059	GARE-motif	TCTGTTG	1659	7	+	Brassica oleracea	gibberellin-responsive element	GA-responsiveness
AeAP2/ERF059	TCT-motif	TCTTAC	1858	6	+	Arabidopsis thaliana	part of a light responsive element	Light-responsiveness
AeAP2/ERF059	TCT-motif	TCTTAC	1951	6	+	Arabidopsis thaliana	part of a light responsive element	Light-responsiveness
AeAP2/ERF059	ABRE	TACGTGTC	1446	8	+	Oryza sativa	cis-acting element involved in the abscisic acid responsiveness	ABA-responsiveness
AeAP2/ERF059	ABRE	ACGTG	1447	5	+	Arabidopsis thaliana	cis-acting element involved in the abscisic acid responsiveness	ABA-responsiveness
AeAP2/ERF059	GC-motif	CCCCCG	618	6	-	Zea mays	enhancer-like element involved in anoxic specific inducibility	Anoxic specific inducibility
AeAP2/ERF059	GT1-motif	GGTTAA	1313	6	+	Arabidopsis thaliana	light responsive element	Light-responsiveness
AeAP2/ERF059	GT1-motif	GGTTAAT	1411	7	-	Avena sativa	light responsive element	Light-responsiveness
AeAP2/ERF059	GT1-motif	GGTTAA	1412	6	-	Arabidopsis thaliana	light responsive element	Light-responsiveness
AeAP2/ERF059	GT1-motif	GGTTAA	1809	6	-	Arabidopsis thaliana	light responsive element	Light-responsiveness
AeAP2/ERF059	G-Box	TCCACATGGCA	824	10	-	Triticum aestivum	cis-acting regulatory element involved in light responsiveness	Light-responsiveness
AeAP2/ERF059	G-Box	TCCACATGGCA	1184	10	-	Triticum aestivum	cis-acting regulatory element involved in light responsiveness	Light-responsiveness
AeAP2/ERF059	MRE	AACCTAA	924	7	-	Petroselinum crispum	MYB binding site involved in light responsiveness	Light-responsiveness
AeAP2/ERF059	Box 4	ATTAAT	330	6	+	Petroselinum crispum	part of a conserved DNA module involved in light responsiveness	Light-responsiveness
AeAP2/ERF059	Box 4	ATTAAT	1407	6	-	Petroselinum crispum	part of a conserved DNA module involved in light responsiveness	Light-responsiveness
AeAP2/ERF059	Box 4	ATTAAT	1993	6	-	Petroselinum crispum	part of a conserved DNA module involved in light responsiveness	Light-responsiveness
AeAP2/ERF059	G-box	TACGTG	1446	6	+	Arabidopsis thaliana	cis-acting regulatory element involved in light responsiveness	Light-responsiveness
AeAP2/ERF060	GT1-motif	GGTTAAT	1051	7	+	Avena sativa	light responsive element	Light-responsiveness
AeAP2/ERF060	GARE-motif	TCTGTTG	283	7	+	Brassica oleracea	gibberellin-responsive element	GA-responsiveness
AeAP2/ERF060	TC-rich repeats	GTTTTCTTAC	661	9	-	Nicotiana tabacum	cis-acting element involved in defense and stress responsiveness	Defense and stress responsiveness
AeAP2/ERF060	TC-rich repeats	ATTCTCTAAC	1469	9	+	Nicotiana tabacum	cis-acting element involved in defense and stress responsiveness	Defense and stress responsiveness
AeAP2/ERF060	TC-rich repeats	GTTTTCTTAC	1753	9	+	Nicotiana tabacum	cis-acting element involved in defense and stress responsiveness	Defense and stress responsiveness
AeAP2/ERF060	TATC-box	TATCCCA	1722	7	+	Oryza sativa	cis-acting element involved in gibberellin-responsiveness	GA-responsiveness
AeAP2/ERF060	RY-element	CATGCATG	18	8	+	Helianthus annuus	cis-acting regulatory element involved in seed-specific regulation	Seed-specific regulation
AeAP2/ERF060	RY-element	CATGCATG	1436	8	-	Helianthus annuus	cis-acting regulatory element involved in seed-specific regulation	Seed-specific regulation
AeAP2/ERF060	LTR	CCGAAA	950	6	-	Hordeum vulgare	cis-acting element involved in low-temperature responsiveness	Low-temperature responsiveness
AeAP2/ERF060	TCT-motif	TCTTAC	661	6	-	Arabidopsis thaliana	part of a light responsive element	Light-responsiveness
AeAP2/ERF060	TCT-motif	TCTTAC	703	6	+	Arabidopsis thaliana	part of a light responsive element	Light-responsiveness
AeAP2/ERF060	Box 4	ATTAAT	222	6	+	Petroselinum crispum	part of a conserved DNA module involved in light responsiveness	Light-responsiveness
AeAP2/ERF060	Box 4	ATTAAT	481	6	+	Petroselinum crispum	part of a conserved DNA module involved in light responsiveness	Light-responsiveness
AeAP2/ERF060	Box 4	ATTAAT	508	6	+	Petroselinum crispum	part of a conserved DNA module involved in light responsiveness	Light-responsiveness
AeAP2/ERF060	Box 4	ATTAAT	686	6	+	Petroselinum crispum	part of a conserved DNA module involved in light responsiveness	Light-responsiveness
AeAP2/ERF060	Box 4	ATTAAT	917	6	+	Petroselinum crispum	part of a conserved DNA module involved in light responsiveness	Light-responsiveness
AeAP2/ERF060	Box 4	ATTAAT	1056	6	-	Petroselinum crispum	part of a conserved DNA module involved in light responsiveness	Light-responsiveness
AeAP2/ERF060	G-box	CACGAC	1478	6	+	Zea mays	cis-acting regulatory element involved in light responsiveness	Light-responsiveness
AeAP2/ERF060	ATCT-motif	AATCTAATCC	1059	9	+	Pisum sativum	part of a conserved DNA module involved in light responsiveness	Light-responsiveness
AeAP2/ERF060	MRE	AACCTAA	1065	7	+	Petroselinum crispum	MYB binding site involved in light responsiveness	Light-responsiveness
AeAP2/ERF060	ARE	AAACCA	585	6	-	Zea mays	cis-acting regulatory element essential for the anaerobic induction	Anaerobic induction
AeAP2/ERF060	ARE	AAACCA	1751	6	-	Zea mays	cis-acting regulatory element essential for the anaerobic induction	Anaerobic induction
AeAP2/ERF060	TGACG-motif	TGACG	1591	5	+	Hordeum vulgare	cis-acting regulatory element involved in the MeJA-responsiveness	MeJA-responsiveness
AeAP2/ERF060	O2-site	GATGA(C/T)(A/G)TG(A/G)	413	8	+	Zea mays	cis-acting regulatory element involved in zein metabolism regulation	Zein metabolism regulation
AeAP2/ERF060	AE-box	AGAAACAA	1445	8	-	Arabidopsis thaliana	part of a module for light response	Light-responsiveness
AeAP2/ERF060	CGTCA-motif	CGTCA	1591	5	-	Hordeum vulgare	cis-acting regulatory element involved in the MeJA-responsiveness	MeJA-responsiveness
AeAP2/ERF061	TCCC-motif	TCTCCCT	1294	7	+	Spinacia oleracea	part of a light responsive element	Light-responsiveness
AeAP2/ERF061	ARE	AAACCA	957	6	-	Zea mays	cis-acting regulatory element essential for the anaerobic induction	Anaerobic induction
AeAP2/ERF061	MBS	CAACTG	722	6	-	Arabidopsis thaliana	MYB binding site involved in drought-inducibility	Drought-inducibility
AeAP2/ERF061	CAT-box	GCCACT	681	6	-	Arabidopsis thaliana	cis-acting regulatory element related to meristem expression	Meristem expression
AeAP2/ERF061	GA-motif	ATAGATAA	1586	8	-	Arabidopsis thaliana	part of a light responsive element	Light-responsiveness
AeAP2/ERF061	P-box	CCTTTTG	1262	7	-	Oryza sativa	gibberellin-responsive element	GA-responsiveness
AeAP2/ERF061	GCN4_motif	TGAGTCA	726	7	+	Oryza sativa	cis-regulatory element involved in endosperm expression	Endosperm expression
AeAP2/ERF061	TCT-motif	TCTTAC	55	6	-	Arabidopsis thaliana	part of a light responsive element	Light-responsiveness
AeAP2/ERF061	TCT-motif	TCTTAC	809	6	+	Arabidopsis thaliana	part of a light responsive element	Light-responsiveness
AeAP2/ERF061	TCT-motif	TCTTAC	1878	6	-	Arabidopsis thaliana	part of a light responsive element	Light-responsiveness
AeAP2/ERF061	GC-motif	CCCCCG	461	6	+	Zea mays	enhancer-like element involved in anoxic specific inducibility	Anoxic specific inducibility
AeAP2/ERF061	GT1-motif	GGTTAA	226	6	+	Arabidopsis thaliana	light responsive element	Light-responsiveness
AeAP2/ERF061	MRE	AACCTAA	833	7	-	Petroselinum crispum	MYB binding site involved in light responsiveness	Light-responsiveness
AeAP2/ERF061	Sp1	GGGCGG	886	6	+	Oryza sativa	light responsive element	Light-responsiveness
AeAP2/ERF061	Box 4	ATTAAT	71	6	+	Petroselinum crispum	part of a conserved DNA module involved in light responsiveness	Light-responsiveness
AeAP2/ERF061	Box 4	ATTAAT	1256	6	-	Petroselinum crispum	part of a conserved DNA module involved in light responsiveness	Light-responsiveness
AeAP2/ERF061	Box 4	ATTAAT	1656	6	-	Petroselinum crispum	part of a conserved DNA module involved in light responsiveness	Light-responsiveness
AeAP2/ERF062	TGA-element	AACGAC	271	6	+	Brassica oleracea	auxin-responsive element	Auxin-responsiveness
AeAP2/ERF062	TGA-element	AACGAC	302	6	+	Brassica oleracea	auxin-responsive element	Auxin-responsiveness
AeAP2/ERF062	TGA-element	AACGAC	308	6	-	Brassica oleracea	auxin-responsive element	Auxin-responsiveness
AeAP2/ERF062	TGA-element	AACGAC	349	6	-	Brassica oleracea	auxin-responsive element	Auxin-responsiveness
AeAP2/ERF062	ARE	AAACCA	315	6	-	Zea mays	cis-acting regulatory element essential for the anaerobic induction	Anaerobic induction
AeAP2/ERF062	TCCC-motif	TCTCCCT	1887	7	+	Spinacia oleracea	part of a light responsive element	Light-responsiveness
AeAP2/ERF062	3-AF1 binding site	TAAGAGAGGAA	638	10	+	Solanum tuberosum	light responsive element	Light-responsiveness
AeAP2/ERF062	TGACG-motif	TGACG	28	5	-	Hordeum vulgare	cis-acting regulatory element involved in the MeJA-responsiveness	MeJA-responsiveness
AeAP2/ERF062	TGACG-motif	TGACG	276	5	-	Hordeum vulgare	cis-acting regulatory element involved in the MeJA-responsiveness	MeJA-responsiveness
AeAP2/ERF062	TGACG-motif	TGACG	459	5	-	Hordeum vulgare	cis-acting regulatory element involved in the MeJA-responsiveness	MeJA-responsiveness
AeAP2/ERF062	TGACG-motif	TGACG	1545	5	+	Hordeum vulgare	cis-acting regulatory element involved in the MeJA-responsiveness	MeJA-responsiveness
AeAP2/ERF062	CGTCA-motif	CGTCA	28	5	+	Hordeum vulgare	cis-acting regulatory element involved in the MeJA-responsiveness	MeJA-responsiveness
AeAP2/ERF062	CGTCA-motif	CGTCA	276	5	+	Hordeum vulgare	cis-acting regulatory element involved in the MeJA-responsiveness	MeJA-responsiveness
AeAP2/ERF062	CGTCA-motif	CGTCA	459	5	+	Hordeum vulgare	cis-acting regulatory element involved in the MeJA-responsiveness	MeJA-responsiveness
AeAP2/ERF062	CGTCA-motif	CGTCA	1545	5	-	Hordeum vulgare	cis-acting regulatory element involved in the MeJA-responsiveness	MeJA-responsiveness
AeAP2/ERF062	AE-box	AGAAACAA	644	8	+	Arabidopsis thaliana	part of a module for light response	Light-responsiveness
AeAP2/ERF062	G-Box	CACGTT	137	6	-	Pisum sativum	cis-acting regulatory element involved in light responsiveness	Light-responsiveness
AeAP2/ERF062	G-Box	CACGTT	1391	6	-	Pisum sativum	cis-acting regulatory element involved in light responsiveness	Light-responsiveness
AeAP2/ERF062	ABRE	ACGTG	138	5	+	Arabidopsis thaliana	cis-acting element involved in the abscisic acid responsiveness	ABA-responsiveness
AeAP2/ERF062	ABRE	ACGTG	607	5	-	Arabidopsis thaliana	cis-acting element involved in the abscisic acid responsiveness	ABA-responsiveness
AeAP2/ERF062	ABRE	ACGTG	1392	5	+	Arabidopsis thaliana	cis-acting element involved in the abscisic acid responsiveness	ABA-responsiveness
AeAP2/ERF062	ATC-motif	AGTAATCT	1412	8	-	Spinacia oleracea	part of a conserved DNA module involved in light responsiveness	Light-responsiveness
AeAP2/ERF062	GC-motif	CCCCCG	455	6	+	Zea mays	enhancer-like element involved in anoxic specific inducibility	Anoxic specific inducibility
AeAP2/ERF062	TCT-motif	TCTTAC	925	6	+	Arabidopsis thaliana	part of a light responsive element	Light-responsiveness
AeAP2/ERF062	TC-rich repeats	GTTTTCTTAC	921	9	+	Nicotiana tabacum	cis-acting element involved in defense and stress responsiveness	Defense and stress responsiveness
AeAP2/ERF062	P-box	CCTTTTG	1046	7	+	Oryza sativa	gibberellin-responsive element	GA-responsiveness
AeAP2/ERF062	G-box	CACGAC	563	6	-	Zea mays	cis-acting regulatory element involved in light responsiveness	Light-responsiveness
AeAP2/ERF062	G-box	TACGTG	607	6	-	Arabidopsis thaliana	cis-acting regulatory element involved in light responsiveness	Light-responsiveness
AeAP2/ERF062	Box 4	ATTAAT	69	6	+	Petroselinum crispum	part of a conserved DNA module involved in light responsiveness	Light-responsiveness
AeAP2/ERF062	Box 4	ATTAAT	95	6	+	Petroselinum crispum	part of a conserved DNA module involved in light responsiveness	Light-responsiveness
AeAP2/ERF062	Box 4	ATTAAT	211	6	+	Petroselinum crispum	part of a conserved DNA module involved in light responsiveness	Light-responsiveness
AeAP2/ERF062	MRE	AACCTAA	1121	7	-	Petroselinum crispum	MYB binding site involved in light responsiveness	Light-responsiveness
AeAP2/ERF063	Box 4	ATTAAT	814	6	+	Petroselinum crispum	part of a conserved DNA module involved in light responsiveness	Light-responsiveness
AeAP2/ERF063	Box 4	ATTAAT	1644	6	-	Petroselinum crispum	part of a conserved DNA module involved in light responsiveness	Light-responsiveness
AeAP2/ERF063	G-box	TACGTG	534	6	+	Arabidopsis thaliana	cis-acting regulatory element involved in light responsiveness	Light-responsiveness
AeAP2/ERF063	G-box	CACGTG	630	6	+	Arabidopsis thaliana	cis-acting regulatory element involved in light responsiveness	Light-responsiveness
AeAP2/ERF063	G-box	CACGTC	732	6	+	Zea mays	cis-acting regulatory element involved in light responsiveness	Light-responsiveness
AeAP2/ERF063	GT1-motif	GGTTAA	717	6	+	Arabidopsis thaliana	light responsive element	Light-responsiveness
AeAP2/ERF063	GT1-motif	GGTTAAT	1820	7	-	Avena sativa	light responsive element	Light-responsiveness
AeAP2/ERF063	GT1-motif	GGTTAA	1821	6	-	Arabidopsis thaliana	light responsive element	Light-responsiveness
AeAP2/ERF063	G-Box	CACGTG	630	6	+	Pisum sativum	cis-acting regulatory element involved in light responsiveness	Light-responsiveness
AeAP2/ERF063	TATC-box	TATCCCA	103	7	-	Oryza sativa	cis-acting element involved in gibberellin-responsiveness	GA-responsiveness
AeAP2/ERF063	LTR	CCGAAA	136	6	-	Hordeum vulgare	cis-acting element involved in low-temperature responsiveness	Low-temperature responsiveness
AeAP2/ERF063	LTR	CCGAAA	462	6	+	Hordeum vulgare	cis-acting element involved in low-temperature responsiveness	Low-temperature responsiveness
AeAP2/ERF063	LTR	CCGAAA	1300	6	+	Hordeum vulgare	cis-acting element involved in low-temperature responsiveness	Low-temperature responsiveness
AeAP2/ERF063	ABRE	ACGTG	535	5	+	Arabidopsis thaliana	cis-acting element involved in the abscisic acid responsiveness	ABA-responsiveness
AeAP2/ERF063	ABRE	CACGTG	630	6	+	Arabidopsis thaliana	cis-acting element involved in the abscisic acid responsiveness	ABA-responsiveness
AeAP2/ERF063	ABRE	ACGTG	631	5	+	Arabidopsis thaliana	cis-acting element involved in the abscisic acid responsiveness	ABA-responsiveness
AeAP2/ERF063	ABRE	ACGTG	732	5	-	Arabidopsis thaliana	cis-acting element involved in the abscisic acid responsiveness	ABA-responsiveness
AeAP2/ERF063	TCT-motif	TCTTAC	1114	6	-	Arabidopsis thaliana	part of a light responsive element	Light-responsiveness
AeAP2/ERF063	TCT-motif	TCTTAC	1903	6	+	Arabidopsis thaliana	part of a light responsive element	Light-responsiveness
AeAP2/ERF063	TGACG-motif	TGACG	372	5	+	Hordeum vulgare	cis-acting regulatory element involved in the MeJA-responsiveness	MeJA-responsiveness
AeAP2/ERF063	CGTCA-motif	CGTCA	372	5	-	Hordeum vulgare	cis-acting regulatory element involved in the MeJA-responsiveness	MeJA-responsiveness
AeAP2/ERF063	ARE	AAACCA	561	6	-	Zea mays	cis-acting regulatory element essential for the anaerobic induction	Anaerobic induction
AeAP2/ERF063	ARE	AAACCA	1053	6	+	Zea mays	cis-acting regulatory element essential for the anaerobic induction	Anaerobic induction
AeAP2/ERF063	ARE	AAACCA	1650	6	-	Zea mays	cis-acting regulatory element essential for the anaerobic induction	Anaerobic induction
AeAP2/ERF064	Box 4	ATTAAT	166	6	+	Petroselinum crispum	part of a conserved DNA module involved in light responsiveness	Light-responsiveness
AeAP2/ERF064	ATCT-motif	AATCTAATCC	20	9	+	Pisum sativum	part of a conserved DNA module involved in light responsiveness	Light-responsiveness
AeAP2/ERF064	GT1-motif	GTGTGTGAA	248	9	-	Solanum tuberosum	light responsive element	Light-responsiveness
AeAP2/ERF064	G-Box	CACGTT	793	6	-	Pisum sativum	cis-acting regulatory element involved in light responsiveness	Light-responsiveness
AeAP2/ERF064	LTR	CCGAAA	1626	6	-	Hordeum vulgare	cis-acting element involved in low-temperature responsiveness	Low-temperature responsiveness
AeAP2/ERF064	LTR	CCGAAA	1779	6	+	Hordeum vulgare	cis-acting element involved in low-temperature responsiveness	Low-temperature responsiveness
AeAP2/ERF064	ABRE	ACGTG	794	5	+	Arabidopsis thaliana	cis-acting element involved in the abscisic acid responsiveness	ABA-responsiveness
AeAP2/ERF064	TGACG-motif	TGACG	1700	5	+	Hordeum vulgare	cis-acting regulatory element involved in the MeJA-responsiveness	MeJA-responsiveness
AeAP2/ERF064	TGACG-motif	TGACG	1705	5	-	Hordeum vulgare	cis-acting regulatory element involved in the MeJA-responsiveness	MeJA-responsiveness
AeAP2/ERF064	O2-site	GATGATGTGG	1913	9	-	Zea mays	cis-acting regulatory element involved in zein metabolism regulation	Zein metabolism regulation
AeAP2/ERF064	AE-box	AGAAACAA	195	8	+	Arabidopsis thaliana	part of a module for light response	Light-responsiveness
AeAP2/ERF064	CGTCA-motif	CGTCA	1700	5	-	Hordeum vulgare	cis-acting regulatory element involved in the MeJA-responsiveness	MeJA-responsiveness
AeAP2/ERF064	CGTCA-motif	CGTCA	1705	5	+	Hordeum vulgare	cis-acting regulatory element involved in the MeJA-responsiveness	MeJA-responsiveness
AeAP2/ERF064	TGA-element	AACGAC	834	6	-	Brassica oleracea	auxin-responsive element	Auxin-responsiveness
AeAP2/ERF064	ARE	AAACCA	25	6	+	Zea mays	cis-acting regulatory element essential for the anaerobic induction	Anaerobic induction
AeAP2/ERF064	ARE	AAACCA	114	6	-	Zea mays	cis-acting regulatory element essential for the anaerobic induction	Anaerobic induction
AeAP2/ERF064	ARE	AAACCA	875	6	+	Zea mays	cis-acting regulatory element essential for the anaerobic induction	Anaerobic induction
AeAP2/ERF064	MBS	CAACTG	300	6	-	Arabidopsis thaliana	MYB binding site involved in drought-inducibility	Drought-inducibility
AeAP2/ERF064	I-box	GTATAAGGCC	1724	9	+	Larix laricina	part of a light responsive element	Light-responsiveness
AeAP2/ERF064	TCCC-motif	TCTCCCT	1949	7	+	Spinacia oleracea	part of a light responsive element	Light-responsiveness
AeAP2/ERF065	TGACG-motif	TGACG	487	5	+	Hordeum vulgare	cis-acting regulatory element involved in the MeJA-responsiveness	MeJA-responsiveness
AeAP2/ERF065	TGACG-motif	TGACG	1987	5	+	Hordeum vulgare	cis-acting regulatory element involved in the MeJA-responsiveness	MeJA-responsiveness
AeAP2/ERF065	AE-box	AGAAACAA	1941	8	-	Arabidopsis thaliana	part of a module for light response	Light-responsiveness
AeAP2/ERF065	CGTCA-motif	CGTCA	487	5	-	Hordeum vulgare	cis-acting regulatory element involved in the MeJA-responsiveness	MeJA-responsiveness
AeAP2/ERF065	CGTCA-motif	CGTCA	1987	5	-	Hordeum vulgare	cis-acting regulatory element involved in the MeJA-responsiveness	MeJA-responsiveness
AeAP2/ERF065	MBSI	TTTTTACGGTTA	515	11	-	Petunia hybrida	MYB binding site involved in flavonoid biosynthetic genes regulation	Flavonoid biosynthetic genes regulation
AeAP2/ERF065	ARE	AAACCA	59	6	+	Zea mays	cis-acting regulatory element essential for the anaerobic induction	Anaerobic induction
AeAP2/ERF065	Gap-box	CAAATGAA(A/G)A	1476	9.5	-	Arabidopsis thaliana	part of a light responsive element	Light-responsiveness
AeAP2/ERF065	Box 4	ATTAAT	144	6	+	Petroselinum crispum	part of a conserved DNA module involved in light responsiveness	Light-responsiveness
AeAP2/ERF065	Box 4	ATTAAT	152	6	+	Petroselinum crispum	part of a conserved DNA module involved in light responsiveness	Light-responsiveness
AeAP2/ERF065	Box 4	ATTAAT	1088	6	-	Petroselinum crispum	part of a conserved DNA module involved in light responsiveness	Light-responsiveness
AeAP2/ERF065	Box 4	ATTAAT	1304	6	-	Petroselinum crispum	part of a conserved DNA module involved in light responsiveness	Light-responsiveness
AeAP2/ERF065	G-box	TACGTG	262	6	+	Arabidopsis thaliana	cis-acting regulatory element involved in light responsiveness	Light-responsiveness
AeAP2/ERF065	G-box	CACGTG	389	6	+	Arabidopsis thaliana	cis-acting regulatory element involved in light responsiveness	Light-responsiveness
AeAP2/ERF065	G-box	CACGTC	930	6	+	Zea mays	cis-acting regulatory element involved in light responsiveness	Light-responsiveness
AeAP2/ERF065	G-box	CACGTG	1723	6	-	Arabidopsis thaliana	cis-acting regulatory element involved in light responsiveness	Light-responsiveness
AeAP2/ERF065	GATA-motif	GATAGGG	1695	7	+	Pisum sativum	part of a light responsive element	Light-responsiveness
AeAP2/ERF065	chs-CMA1a	TTACTTAA	1334	8	-	Daucus carota	part of a light responsive element	Light-responsiveness
AeAP2/ERF065	GT1-motif	GGTTAAT	224	7	-	Avena sativa	light responsive element	Light-responsiveness
AeAP2/ERF065	GT1-motif	GGTTAA	225	6	-	Arabidopsis thaliana	light responsive element	Light-responsiveness
AeAP2/ERF065	GT1-motif	GGTTAAT	241	7	+	Avena sativa	light responsive element	Light-responsiveness
AeAP2/ERF065	G-Box	CACGTG	389	6	+	Pisum sativum	cis-acting regulatory element involved in light responsiveness	Light-responsiveness
AeAP2/ERF065	G-Box	CACGTG	1723	6	-	Pisum sativum	cis-acting regulatory element involved in light responsiveness	Light-responsiveness
AeAP2/ERF065	P-box	CCTTTTG	88	7	-	Oryza sativa	gibberellin-responsive element	GA-responsiveness
AeAP2/ERF065	ABRE	ACGTG	263	5	+	Arabidopsis thaliana	cis-acting element involved in the abscisic acid responsiveness	ABA-responsiveness
AeAP2/ERF065	ABRE	CACGTG	389	6	+	Arabidopsis thaliana	cis-acting element involved in the abscisic acid responsiveness	ABA-responsiveness
AeAP2/ERF065	ABRE	ACGTG	390	5	+	Arabidopsis thaliana	cis-acting element involved in the abscisic acid responsiveness	ABA-responsiveness
AeAP2/ERF065	ABRE	ACGTG	930	5	-	Arabidopsis thaliana	cis-acting element involved in the abscisic acid responsiveness	ABA-responsiveness
AeAP2/ERF065	ABRE	CACGTG	1723	6	-	Arabidopsis thaliana	cis-acting element involved in the abscisic acid responsiveness	ABA-responsiveness
AeAP2/ERF065	ABRE	ACGTG	1724	5	+	Arabidopsis thaliana	cis-acting element involved in the abscisic acid responsiveness	ABA-responsiveness
AeAP2/ERF066	GATA-motif	AAGATAAGATT	983	10	-	Arabidopsis thaliana	part of a light responsive element	Light-responsiveness
AeAP2/ERF066	GATA-motif	AAGATAAGATT	1574	10	+	Arabidopsis thaliana	part of a light responsive element	Light-responsiveness
AeAP2/ERF066	Gap-box	CAAATGAA(A/G)A	22	9	-	Arabidopsis thaliana	part of a light responsive element	Light-responsiveness
AeAP2/ERF066	Box 4	ATTAAT	727	6	+	Petroselinum crispum	part of a conserved DNA module involved in light responsiveness	Light-responsiveness
AeAP2/ERF066	Box 4	ATTAAT	1660	6	-	Petroselinum crispum	part of a conserved DNA module involved in light responsiveness	Light-responsiveness
AeAP2/ERF066	G-box	CACGTC	302	6	-	Zea mays	cis-acting regulatory element involved in light responsiveness	Light-responsiveness
AeAP2/ERF066	TCT-motif	TCTTAC	91	6	+	Arabidopsis thaliana	part of a light responsive element	Light-responsiveness
AeAP2/ERF066	TCT-motif	TCTTAC	267	6	+	Arabidopsis thaliana	part of a light responsive element	Light-responsiveness
AeAP2/ERF066	ABRE	ACGTG	303	5	+	Arabidopsis thaliana	cis-acting element involved in the abscisic acid responsiveness	ABA-responsiveness
AeAP2/ERF066	ABRE	ACGTG	557	5	-	Arabidopsis thaliana	cis-acting element involved in the abscisic acid responsiveness	ABA-responsiveness
AeAP2/ERF066	G-Box	CACGTT	557	6	+	Pisum sativum	cis-acting regulatory element involved in light responsiveness	Light-responsiveness
AeAP2/ERF066	AAAC-motif	CAATCAAAACCT	329	11	-	Spinacia oleracea	light responsive element	Light-responsiveness
AeAP2/ERF066	CAT-box	GCCACT	1327	6	+	Arabidopsis thaliana	cis-acting regulatory element related to meristem expression	Meristem expression
AeAP2/ERF066	CGTCA-motif	CGTCA	1138	5	+	Hordeum vulgare	cis-acting regulatory element involved in the MeJA-responsiveness	MeJA-responsiveness
AeAP2/ERF066	CGTCA-motif	CGTCA	1671	5	+	Hordeum vulgare	cis-acting regulatory element involved in the MeJA-responsiveness	MeJA-responsiveness
AeAP2/ERF066	GA-motif	ATAGATAA	172	8	+	Arabidopsis thaliana	part of a light responsive element	Light-responsiveness
AeAP2/ERF066	TGACG-motif	TGACG	1138	5	-	Hordeum vulgare	cis-acting regulatory element involved in the MeJA-responsiveness	MeJA-responsiveness
AeAP2/ERF066	TGACG-motif	TGACG	1671	5	-	Hordeum vulgare	cis-acting regulatory element involved in the MeJA-responsiveness	MeJA-responsiveness
AeAP2/ERF066	I-box	cCATATCCAAT	1868	10	+	Flaveria trinervia	part of a light responsive element	Light-responsiveness
AeAP2/ERF066	MBS	CAACTG	66	6	+	Arabidopsis thaliana	MYB binding site involved in drought-inducibility	Drought-inducibility
AeAP2/ERF066	MBS	CAACTG	1848	6	+	Arabidopsis thaliana	MYB binding site involved in drought-inducibility	Drought-inducibility
AeAP2/ERF066	LAMP-element	CTTTATCA	245	8	-	Pisum sativum	part of a light responsive element	Light-responsiveness
AeAP2/ERF067	AE-box	AGAAACTT	440	8	-	Arabidopsis thaliana	part of a module for light response	Light-responsiveness
AeAP2/ERF067	CAT-box	GCCACT	1100	6	+	Arabidopsis thaliana	cis-acting regulatory element related to meristem expression	Meristem expression
AeAP2/ERF067	CAT-box	GCCACT	1735	6	-	Arabidopsis thaliana	cis-acting regulatory element related to meristem expression	Meristem expression
AeAP2/ERF067	ARE	AAACCA	1462	6	-	Zea mays	cis-acting regulatory element essential for the anaerobic induction	Anaerobic induction
AeAP2/ERF067	MBS	CAACTG	1304	6	-	Arabidopsis thaliana	MYB binding site involved in drought-inducibility	Drought-inducibility
AeAP2/ERF067	TGA-element	AACGAC	134	6	+	Brassica oleracea	auxin-responsive element	Auxin-responsiveness
AeAP2/ERF067	TCCC-motif	TCTCCCT	1236	7	+	Spinacia oleracea	part of a light responsive element	Light-responsiveness
AeAP2/ERF067	ATCT-motif	AATCTAATCC	1159	9	+	Pisum sativum	part of a conserved DNA module involved in light responsiveness	Light-responsiveness
AeAP2/ERF067	G-box	TACGTG	405	6	+	Arabidopsis thaliana	cis-acting regulatory element involved in light responsiveness	Light-responsiveness
AeAP2/ERF067	G-box	CCACGTAA	1775	8	+	Brassica napus	cis-acting regulatory element involved in light responsiveness	Light-responsiveness
AeAP2/ERF067	G-box	TACGTG	1776	6	-	Arabidopsis thaliana	cis-acting regulatory element involved in light responsiveness	Light-responsiveness
AeAP2/ERF067	Box 4	ATTAAT	483	6	+	Petroselinum crispum	part of a conserved DNA module involved in light responsiveness	Light-responsiveness
AeAP2/ERF067	Box 4	ATTAAT	801	6	+	Petroselinum crispum	part of a conserved DNA module involved in light responsiveness	Light-responsiveness
AeAP2/ERF067	Box 4	ATTAAT	821	6	+	Petroselinum crispum	part of a conserved DNA module involved in light responsiveness	Light-responsiveness
AeAP2/ERF067	Box 4	ATTAAT	951	6	+	Petroselinum crispum	part of a conserved DNA module involved in light responsiveness	Light-responsiveness
AeAP2/ERF067	Box 4	ATTAAT	1904	6	-	Petroselinum crispum	part of a conserved DNA module involved in light responsiveness	Light-responsiveness
AeAP2/ERF067	Gap-box	CAAATGAA(A/G)A	1646	9.5	+	Arabidopsis thaliana	part of a light responsive element	Light-responsiveness
AeAP2/ERF067	GATA-motif	AAGATAAGATT	13	10	-	Arabidopsis thaliana	part of a light responsive element	Light-responsiveness
AeAP2/ERF067	GATA-motif	GATAGGA	15	7	-	Arabidopsis thaliana	part of a light responsive element	Light-responsiveness
AeAP2/ERF067	GT1-motif	GGTTAAT	1144	7	-	Avena sativa	light responsive element	Light-responsiveness
AeAP2/ERF067	GT1-motif	GGTTAA	1145	6	-	Arabidopsis thaliana	light responsive element	Light-responsiveness
AeAP2/ERF067	GT1-motif	GGTTAA	1503	6	+	Arabidopsis thaliana	light responsive element	Light-responsiveness
AeAP2/ERF067	ABRE	ACGTG	406	5	+	Arabidopsis thaliana	cis-acting element involved in the abscisic acid responsiveness	ABA-responsiveness
AeAP2/ERF067	ABRE	ACGTG	1776	5	-	Arabidopsis thaliana	cis-acting element involved in the abscisic acid responsiveness	ABA-responsiveness
AeAP2/ERF067	TC-rich repeats	ATTCTCTAAC	308	9	+	Nicotiana tabacum	cis-acting element involved in defense and stress responsiveness	Defense and stress responsiveness
AeAP2/ERF068	chs-CMA1a	TTACTTAA	870	8	-	Daucus carota	part of a light responsive element	Light-responsiveness
AeAP2/ERF068	P-box	CCTTTTG	394	7	+	Oryza sativa	gibberellin-responsive element	GA-responsiveness
AeAP2/ERF068	P-box	CCTTTTG	1036	7	+	Oryza sativa	gibberellin-responsive element	GA-responsiveness
AeAP2/ERF068	TC-rich repeats	ATTCTCTAAC	1329	9	-	Nicotiana tabacum	cis-acting element involved in defense and stress responsiveness	Defense and stress responsiveness
AeAP2/ERF068	TCT-motif	TCTTAC	321	6	+	Arabidopsis thaliana	part of a light responsive element	Light-responsiveness
AeAP2/ERF068	Box 4	ATTAAT	1127	6	-	Petroselinum crispum	part of a conserved DNA module involved in light responsiveness	Light-responsiveness
AeAP2/ERF068	Box 4	ATTAAT	1362	6	-	Petroselinum crispum	part of a conserved DNA module involved in light responsiveness	Light-responsiveness
AeAP2/ERF068	Box 4	ATTAAT	1499	6	-	Petroselinum crispum	part of a conserved DNA module involved in light responsiveness	Light-responsiveness
AeAP2/ERF068	Gap-box	CAAATGAA(A/G)A	1238	9.5	-	Arabidopsis thaliana	part of a light responsive element	Light-responsiveness
AeAP2/ERF068	ARE	AAACCA	30	6	+	Zea mays	cis-acting regulatory element essential for the anaerobic induction	Anaerobic induction
AeAP2/ERF068	ARE	AAACCA	100	6	+	Zea mays	cis-acting regulatory element essential for the anaerobic induction	Anaerobic induction
AeAP2/ERF068	ARE	AAACCA	835	6	-	Zea mays	cis-acting regulatory element essential for the anaerobic induction	Anaerobic induction
AeAP2/ERF068	ARE	AAACCA	1929	6	+	Zea mays	cis-acting regulatory element essential for the anaerobic induction	Anaerobic induction
AeAP2/ERF068	I-box	cCATATCCAAT	780	10	+	Flaveria trinervia	part of a light responsive element	Light-responsiveness
AeAP2/ERF068	TGACG-motif	TGACG	1382	5	-	Hordeum vulgare	cis-acting regulatory element involved in the MeJA-responsiveness	MeJA-responsiveness
AeAP2/ERF068	O2-site	GATGATGTGG	1310	9	+	Zea mays	cis-acting regulatory element involved in zein metabolism regulation	Zein metabolism regulation
AeAP2/ERF068	CAT-box	GCCACT	38	6	+	Arabidopsis thaliana	cis-acting regulatory element related to meristem expression	Meristem expression
AeAP2/ERF068	CGTCA-motif	CGTCA	1382	5	+	Hordeum vulgare	cis-acting regulatory element involved in the MeJA-responsiveness	MeJA-responsiveness
AeAP2/ERF069	GT1-motif	GGTTAA	601	6	+	Arabidopsis thaliana	light responsive element	Light-responsiveness
AeAP2/ERF069	chs-CMA1a	TTACTTAA	1698	8	-	Daucus carota	part of a light responsive element	Light-responsiveness
AeAP2/ERF069	TCT-motif	TCTTAC	540	6	+	Arabidopsis thaliana	part of a light responsive element	Light-responsiveness
AeAP2/ERF069	ATC-motif	AGTAATCT	965	8	+	Spinacia oleracea	part of a conserved DNA module involved in light responsiveness	Light-responsiveness
AeAP2/ERF069	GC-motif	CCCCCG	816	6	-	Zea mays	enhancer-like element involved in anoxic specific inducibility	Anoxic specific inducibility
AeAP2/ERF069	LTR	CCGAAA	715	6	-	Hordeum vulgare	cis-acting element involved in low-temperature responsiveness	Low-temperature responsiveness
AeAP2/ERF069	LTR	CCGAAA	921	6	+	Hordeum vulgare	cis-acting element involved in low-temperature responsiveness	Low-temperature responsiveness
AeAP2/ERF069	ABRE	ACGTG	944	5	+	Arabidopsis thaliana	cis-acting element involved in the abscisic acid responsiveness	ABA-responsiveness
AeAP2/ERF069	ABRE	TACGGTC	1608	7	-	Arabidopsis thaliana	cis-acting element involved in the abscisic acid responsiveness	ABA-responsiveness
AeAP2/ERF069	TC-rich repeats	GTTTTCTTAC	347	9	-	Nicotiana tabacum	cis-acting element involved in defense and stress responsiveness	Defense and stress responsiveness
AeAP2/ERF069	G-box	TACGTG	943	6	+	Arabidopsis thaliana	cis-acting regulatory element involved in light responsiveness	Light-responsiveness
AeAP2/ERF069	Box 4	ATTAAT	122	6	+	Petroselinum crispum	part of a conserved DNA module involved in light responsiveness	Light-responsiveness
AeAP2/ERF069	Box 4	ATTAAT	624	6	+	Petroselinum crispum	part of a conserved DNA module involved in light responsiveness	Light-responsiveness
AeAP2/ERF069	Box 4	ATTAAT	1597	6	-	Petroselinum crispum	part of a conserved DNA module involved in light responsiveness	Light-responsiveness
AeAP2/ERF069	Box 4	ATTAAT	1753	6	-	Petroselinum crispum	part of a conserved DNA module involved in light responsiveness	Light-responsiveness
AeAP2/ERF069	Box 4	ATTAAT	1777	6	-	Petroselinum crispum	part of a conserved DNA module involved in light responsiveness	Light-responsiveness
AeAP2/ERF069	Box 4	ATTAAT	1799	6	-	Petroselinum crispum	part of a conserved DNA module involved in light responsiveness	Light-responsiveness
AeAP2/ERF069	ARE	AAACCA	745	6	+	Zea mays	cis-acting regulatory element essential for the anaerobic induction	Anaerobic induction
AeAP2/ERF069	ARE	AAACCA	1302	6	+	Zea mays	cis-acting regulatory element essential for the anaerobic induction	Anaerobic induction
AeAP2/ERF069	circadian	CAAAGATATC	996	9	+	Lycopersicon esculentum	cis-acting regulatory element involved in circadian control	Circadian control
AeAP2/ERF069	3-AF1 binding site	TAAGAGAGGAA	1951	10	-	Solanum tuberosum	light responsive element	Light-responsiveness
AeAP2/ERF070	G-Box	CACGTG	303	6	+	Pisum sativum	cis-acting regulatory element involved in light responsiveness	Light-responsiveness
AeAP2/ERF070	GT1-motif	GGTTAAT	1263	7	+	Avena sativa	light responsive element	Light-responsiveness
AeAP2/ERF070	ABRE	CACGTG	303	6	+	Arabidopsis thaliana	cis-acting element involved in the abscisic acid responsiveness	ABA-responsiveness
AeAP2/ERF070	ABRE	ACGTG	304	5	+	Arabidopsis thaliana	cis-acting element involved in the abscisic acid responsiveness	ABA-responsiveness
AeAP2/ERF070	WUN-motif	AAATTTCCT	688	9	-	Brassica oleracea	wound-responsive element	Wound-responsiveness
AeAP2/ERF070	TATC-box	TATCCCA	1827	7	+	Oryza sativa	cis-acting element involved in gibberellin-responsiveness	GA-responsiveness
AeAP2/ERF070	G-box	CACGTG	303	6	+	Arabidopsis thaliana	cis-acting regulatory element involved in light responsiveness	Light-responsiveness
AeAP2/ERF070	G-box	CACGAC	804	6	-	Zea mays	cis-acting regulatory element involved in light responsiveness	Light-responsiveness
AeAP2/ERF070	ATCT-motif	AATCTAATCC	1443	9	+	Pisum sativum	part of a conserved DNA module involved in light responsiveness	Light-responsiveness
AeAP2/ERF070	Box 4	ATTAAT	933	6	+	Petroselinum crispum	part of a conserved DNA module involved in light responsiveness	Light-responsiveness
AeAP2/ERF070	Box 4	ATTAAT	1752	6	-	Petroselinum crispum	part of a conserved DNA module involved in light responsiveness	Light-responsiveness
AeAP2/ERF070	GATA-motif	AAGGATAAGG	506	9	-	Solanum tuberosum	part of a light responsive element	Light-responsiveness
AeAP2/ERF070	ARE	AAACCA	1172	6	+	Zea mays	cis-acting regulatory element essential for the anaerobic induction	Anaerobic induction
AeAP2/ERF070	ARE	AAACCA	1913	6	+	Zea mays	cis-acting regulatory element essential for the anaerobic induction	Anaerobic induction
AeAP2/ERF070	TCCC-motif	TCTCCCT	1921	7	+	Spinacia oleracea	part of a light responsive element	Light-responsiveness
AeAP2/ERF070	I-box	cCATATCCAAT	1440	10	+	Flaveria trinervia	part of a light responsive element	Light-responsiveness
AeAP2/ERF070	O2-site	GTTGACGTGA	1305	9	-	Zea mays	cis-acting regulatory element involved in zein metabolism regulation	Zein metabolism regulation
AeAP2/ERF070	TGACG-motif	TGACG	115	5	+	Hordeum vulgare	cis-acting regulatory element involved in the MeJA-responsiveness	MeJA-responsiveness
AeAP2/ERF070	TGACG-motif	TGACG	260	5	-	Hordeum vulgare	cis-acting regulatory element involved in the MeJA-responsiveness	MeJA-responsiveness
AeAP2/ERF070	CGTCA-motif	CGTCA	115	5	-	Hordeum vulgare	cis-acting regulatory element involved in the MeJA-responsiveness	MeJA-responsiveness
AeAP2/ERF070	CGTCA-motif	CGTCA	260	5	+	Hordeum vulgare	cis-acting regulatory element involved in the MeJA-responsiveness	MeJA-responsiveness
AeAP2/ERF070	AE-box	AGAAACAA	1780	8	+	Arabidopsis thaliana	part of a module for light response	Light-responsiveness
AeAP2/ERF070	CAT-box	GCCACT	568	6	-	Arabidopsis thaliana	cis-acting regulatory element related to meristem expression	Meristem expression
AeAP2/ERF071	I-box	GTATAAGGCC	1917	9	+	Larix laricina	part of a light responsive element	Light-responsiveness
AeAP2/ERF071	MBS	CAACTG	800	6	+	Arabidopsis thaliana	MYB binding site involved in drought-inducibility	Drought-inducibility
AeAP2/ERF071	ARE	AAACCA	290	6	+	Zea mays	cis-acting regulatory element essential for the anaerobic induction	Anaerobic induction
AeAP2/ERF071	MBSI	aaaAaaC(G/C)GTTA	435	11	+	Petunia hybrida	MYB binding site involved in flavonoid biosynthetic genes regulation	Flavonoid biosynthetic genes regulation
AeAP2/ERF071	CGTCA-motif	CGTCA	996	5	-	Hordeum vulgare	cis-acting regulatory element involved in the MeJA-responsiveness	MeJA-responsiveness
AeAP2/ERF071	HD-Zip 1	CAAT(A/T)ATTG	1493	8.5	-	Arabidopsis thaliana	element involved in differentiation of the palisade mesophyll cells	Differentiation of the palisade mesophyll cells
AeAP2/ERF071	circadian	CAAAGATATC	1821	9	+	Lycopersicon esculentum	cis-acting regulatory element involved in circadian control	Circadian control
AeAP2/ERF071	circadian	CAAAGATATC	1881	9	+	Lycopersicon esculentum	cis-acting regulatory element involved in circadian control	Circadian control
AeAP2/ERF071	TGACG-motif	TGACG	996	5	+	Hordeum vulgare	cis-acting regulatory element involved in the MeJA-responsiveness	MeJA-responsiveness
AeAP2/ERF071	LTR	CCGAAA	1453	6	-	Hordeum vulgare	cis-acting element involved in low-temperature responsiveness	Low-temperature responsiveness
AeAP2/ERF071	ABRE	GCAACGTGTC	555	9	-	Hordeum vulgare	cis-acting element involved in the abscisic acid responsiveness	ABA-responsiveness
AeAP2/ERF071	ABRE	ACGTG	1830	5	-	Arabidopsis thaliana	cis-acting element involved in the abscisic acid responsiveness	ABA-responsiveness
AeAP2/ERF071	ABRE	ACGTG	1905	5	+	Arabidopsis thaliana	cis-acting element involved in the abscisic acid responsiveness	ABA-responsiveness
AeAP2/ERF071	RY-element	CATGCATG	327	8	+	Helianthus annuus	cis-acting regulatory element involved in seed-specific regulation	Seed-specific regulation
AeAP2/ERF071	TCT-motif	TCTTAC	1223	6	+	Arabidopsis thaliana	part of a light responsive element	Light-responsiveness
AeAP2/ERF071	AT-rich sequence	TAAAATACT	1505	9	+	Pisum sativum	element for maximal elicitor-mediated activation (2copies)	Elicitor-mediated activation
AeAP2/ERF071	Sp1	GGGCGG	316	6	-	Oryza sativa	light responsive element	Light-responsiveness
AeAP2/ERF071	GATA-motif	AAGATAAGATT	1325	10	+	Arabidopsis thaliana	part of a light responsive element	Light-responsiveness
AeAP2/ERF071	G-box	CACGAC	805	6	-	Zea mays	cis-acting regulatory element involved in light responsiveness	Light-responsiveness
AeAP2/ERF071	G-box	CACGTC	1830	6	+	Zea mays	cis-acting regulatory element involved in light responsiveness	Light-responsiveness
AeAP2/ERF071	G-box	TACGTG	1904	6	+	Arabidopsis thaliana	cis-acting regulatory element involved in light responsiveness	Light-responsiveness
AeAP2/ERF071	Box 4	ATTAAT	161	6	+	Petroselinum crispum	part of a conserved DNA module involved in light responsiveness	Light-responsiveness
AeAP2/ERF072	TGACG-motif	TGACG	646	5	+	Hordeum vulgare	cis-acting regulatory element involved in the MeJA-responsiveness	MeJA-responsiveness
AeAP2/ERF072	TGACG-motif	TGACG	893	5	-	Hordeum vulgare	cis-acting regulatory element involved in the MeJA-responsiveness	MeJA-responsiveness
AeAP2/ERF072	TGACG-motif	TGACG	1629	5	+	Hordeum vulgare	cis-acting regulatory element involved in the MeJA-responsiveness	MeJA-responsiveness
AeAP2/ERF072	TGACG-motif	TGACG	1678	5	-	Hordeum vulgare	cis-acting regulatory element involved in the MeJA-responsiveness	MeJA-responsiveness
AeAP2/ERF072	CGTCA-motif	CGTCA	646	5	-	Hordeum vulgare	cis-acting regulatory element involved in the MeJA-responsiveness	MeJA-responsiveness
AeAP2/ERF072	CGTCA-motif	CGTCA	893	5	+	Hordeum vulgare	cis-acting regulatory element involved in the MeJA-responsiveness	MeJA-responsiveness
AeAP2/ERF072	CGTCA-motif	CGTCA	1629	5	-	Hordeum vulgare	cis-acting regulatory element involved in the MeJA-responsiveness	MeJA-responsiveness
AeAP2/ERF072	CGTCA-motif	CGTCA	1678	5	+	Hordeum vulgare	cis-acting regulatory element involved in the MeJA-responsiveness	MeJA-responsiveness
AeAP2/ERF072	MBS	CAACTG	1020	6	+	Arabidopsis thaliana	MYB binding site involved in drought-inducibility	Drought-inducibility
AeAP2/ERF072	MBS	CAACTG	1041	6	+	Arabidopsis thaliana	MYB binding site involved in drought-inducibility	Drought-inducibility
AeAP2/ERF072	AuxRR-core	GGTCCAT	67	7	-	Nicotiana tabacum	cis-acting regulatory element involved in auxin responsiveness	Auxin-responsiveness
AeAP2/ERF072	G-box	CACGAC	98	6	+	Zea mays	cis-acting regulatory element involved in light responsiveness	Light-responsiveness
AeAP2/ERF072	G-box	GCCACGTGGA	1414	9	+	Arabidopsis thaliana	cis-acting regulatory element involved in light responsiveness	Light-responsiveness
AeAP2/ERF072	G-box	CACGTG	1416	6	-	Arabidopsis thaliana	cis-acting regulatory element involved in light responsiveness	Light-responsiveness
AeAP2/ERF072	G-box	GCCACGTGGA	1565	9	+	Arabidopsis thaliana	cis-acting regulatory element involved in light responsiveness	Light-responsiveness
AeAP2/ERF072	G-box	CACGTG	1567	6	-	Arabidopsis thaliana	cis-acting regulatory element involved in light responsiveness	Light-responsiveness
AeAP2/ERF072	G-box	CACGTC	1630	6	-	Zea mays	cis-acting regulatory element involved in light responsiveness	Light-responsiveness
AeAP2/ERF072	G-box	CACGTG	1690	6	-	Arabidopsis thaliana	cis-acting regulatory element involved in light responsiveness	Light-responsiveness
AeAP2/ERF072	Box 4	ATTAAT	678	6	+	Petroselinum crispum	part of a conserved DNA module involved in light responsiveness	Light-responsiveness
AeAP2/ERF072	Sp1	GGGCGG	5	6	-	Oryza sativa	light responsive element	Light-responsiveness
AeAP2/ERF072	TGA-box	TGACGTAA	890	8	-	Glycine max	part of an auxin-responsive element	Auxin-responsiveness
AeAP2/ERF072	G-Box	CACGTG	1416	6	-	Pisum sativum	cis-acting regulatory element involved in light responsiveness	Light-responsiveness
AeAP2/ERF072	G-Box	CACGTG	1567	6	-	Pisum sativum	cis-acting regulatory element involved in light responsiveness	Light-responsiveness
AeAP2/ERF072	G-Box	CACGTT	1622	6	+	Pisum sativum	cis-acting regulatory element involved in light responsiveness	Light-responsiveness
AeAP2/ERF072	G-Box	CACGTG	1690	6	-	Pisum sativum	cis-acting regulatory element involved in light responsiveness	Light-responsiveness
AeAP2/ERF072	TCT-motif	TCTTAC	190	6	-	Arabidopsis thaliana	part of a light responsive element	Light-responsiveness
AeAP2/ERF072	TCT-motif	TCTTAC	640	6	-	Arabidopsis thaliana	part of a light responsive element	Light-responsiveness
AeAP2/ERF072	ABRE	GACACGTGGC	1414	9	+	Triticum aestivum	cis-acting element involved in the abscisic acid responsiveness	ABA-responsiveness
AeAP2/ERF072	ABRE	CACGTG	1416	6	-	Arabidopsis thaliana	cis-acting element involved in the abscisic acid responsiveness	ABA-responsiveness
AeAP2/ERF072	ABRE	ACGTG	1417	5	+	Arabidopsis thaliana	cis-acting element involved in the abscisic acid responsiveness	ABA-responsiveness
AeAP2/ERF072	ABRE	GACACGTGGC	1565	9	+	Triticum aestivum	cis-acting element involved in the abscisic acid responsiveness	ABA-responsiveness
AeAP2/ERF072	ABRE	CACGTG	1567	6	-	Arabidopsis thaliana	cis-acting element involved in the abscisic acid responsiveness	ABA-responsiveness
AeAP2/ERF072	ABRE	ACGTG	1568	5	+	Arabidopsis thaliana	cis-acting element involved in the abscisic acid responsiveness	ABA-responsiveness
AeAP2/ERF072	ABRE	ACGTG	1622	5	-	Arabidopsis thaliana	cis-acting element involved in the abscisic acid responsiveness	ABA-responsiveness
AeAP2/ERF072	ABRE	ACGTG	1631	5	+	Arabidopsis thaliana	cis-acting element involved in the abscisic acid responsiveness	ABA-responsiveness
AeAP2/ERF072	ABRE	CACGTG	1690	6	-	Arabidopsis thaliana	cis-acting element involved in the abscisic acid responsiveness	ABA-responsiveness
AeAP2/ERF072	ABRE	ACGTG	1691	5	+	Arabidopsis thaliana	cis-acting element involved in the abscisic acid responsiveness	ABA-responsiveness
AeAP2/ERF072	GC-motif	CCCCCG	1664	6	+	Zea mays	enhancer-like element involved in anoxic specific inducibility	Anoxic specific inducibility
AeAP2/ERF072	LTR	CCGAAA	1986	6	+	Hordeum vulgare	cis-acting element involved in low-temperature responsiveness	Low-temperature responsiveness
AeAP2/ERF072	TC-rich repeats	ATTCTCTAAC	1257	9	+	Nicotiana tabacum	cis-acting element involved in defense and stress responsiveness	Defense and stress responsiveness
AeAP2/ERF072	GCN4_motif	TGAGTCA	1045	7	+	Oryza sativa	cis-regulatory element involved in endosperm expression	Endosperm expression
AeAP2/ERF072	GCN4_motif	TGAGTCA	1685	7	-	Oryza sativa	cis-regulatory element involved in endosperm expression	Endosperm expression
AeAP2/ERF073	I-box	GTATAAGGCC	1917	9	+	Larix laricina	part of a light responsive element	Light-responsiveness
AeAP2/ERF073	MBSI	aaaAaaC(G/C)GTTA	432	11	+	Petunia hybrida	MYB binding site involved in flavonoid biosynthetic genes regulation	Flavonoid biosynthetic genes regulation
AeAP2/ERF073	ARE	AAACCA	288	6	+	Zea mays	cis-acting regulatory element essential for the anaerobic induction	Anaerobic induction
AeAP2/ERF073	MBS	CAACTG	801	6	+	Arabidopsis thaliana	MYB binding site involved in drought-inducibility	Drought-inducibility
AeAP2/ERF073	CGTCA-motif	CGTCA	969	5	+	Hordeum vulgare	cis-acting regulatory element involved in the MeJA-responsiveness	MeJA-responsiveness
AeAP2/ERF073	CGTCA-motif	CGTCA	995	5	-	Hordeum vulgare	cis-acting regulatory element involved in the MeJA-responsiveness	MeJA-responsiveness
AeAP2/ERF073	TGACG-motif	TGACG	969	5	-	Hordeum vulgare	cis-acting regulatory element involved in the MeJA-responsiveness	MeJA-responsiveness
AeAP2/ERF073	TGACG-motif	TGACG	995	5	+	Hordeum vulgare	cis-acting regulatory element involved in the MeJA-responsiveness	MeJA-responsiveness
AeAP2/ERF073	HD-Zip 1	CAAT(A/T)ATTG	1492	8.5	-	Arabidopsis thaliana	element involved in differentiation of the palisade mesophyll cells	Differentiation of the palisade mesophyll cells
AeAP2/ERF073	circadian	CAAAGATATC	1821	9	+	Lycopersicon esculentum	cis-acting regulatory element involved in circadian control	Circadian control
AeAP2/ERF073	circadian	CAAAGATATC	1881	9	+	Lycopersicon esculentum	cis-acting regulatory element involved in circadian control	Circadian control
AeAP2/ERF073	AT-rich sequence	TAAAATACT	1504	9	+	Pisum sativum	element for maximal elicitor-mediated activation (2copies)	Elicitor-mediated activation
AeAP2/ERF073	TCT-motif	TCTTAC	1222	6	+	Arabidopsis thaliana	part of a light responsive element	Light-responsiveness
AeAP2/ERF073	ABRE	CGCACGTGTC	552	9	-	Hordeum vulgare	cis-acting element involved in the abscisic acid responsiveness	ABA-responsiveness
AeAP2/ERF073	ABRE	ACGTG	1830	5	-	Arabidopsis thaliana	cis-acting element involved in the abscisic acid responsiveness	ABA-responsiveness
AeAP2/ERF073	ABRE	ACGTG	1905	5	+	Arabidopsis thaliana	cis-acting element involved in the abscisic acid responsiveness	ABA-responsiveness
AeAP2/ERF073	RY-element	CATGCATG	325	8	+	Helianthus annuus	cis-acting regulatory element involved in seed-specific regulation	Seed-specific regulation
AeAP2/ERF073	LTR	CCGAAA	1452	6	-	Hordeum vulgare	cis-acting element involved in low-temperature responsiveness	Low-temperature responsiveness
AeAP2/ERF073	GATA-motif	AAGATAAGATT	1324	10	+	Arabidopsis thaliana	part of a light responsive element	Light-responsiveness
AeAP2/ERF073	Sp1	GGGCGG	314	6	-	Oryza sativa	light responsive element	Light-responsiveness
AeAP2/ERF073	Box 4	ATTAAT	159	6	+	Petroselinum crispum	part of a conserved DNA module involved in light responsiveness	Light-responsiveness
AeAP2/ERF073	G-box	CACGAC	806	6	-	Zea mays	cis-acting regulatory element involved in light responsiveness	Light-responsiveness
AeAP2/ERF073	G-box	CACGTC	1830	6	+	Zea mays	cis-acting regulatory element involved in light responsiveness	Light-responsiveness
AeAP2/ERF073	G-box	TACGTG	1904	6	+	Arabidopsis thaliana	cis-acting regulatory element involved in light responsiveness	Light-responsiveness
AeAP2/ERF074	TGA-box	TGACGTAA	881	8	-	Glycine max	part of an auxin-responsive element	Auxin-responsiveness
AeAP2/ERF074	Box 4	ATTAAT	669	6	+	Petroselinum crispum	part of a conserved DNA module involved in light responsiveness	Light-responsiveness
AeAP2/ERF074	G-box	CACGAC	82	6	+	Zea mays	cis-acting regulatory element involved in light responsiveness	Light-responsiveness
AeAP2/ERF074	G-box	GCCACGTGGA	1409	9	+	Arabidopsis thaliana	cis-acting regulatory element involved in light responsiveness	Light-responsiveness
AeAP2/ERF074	G-box	CACGTG	1411	6	-	Arabidopsis thaliana	cis-acting regulatory element involved in light responsiveness	Light-responsiveness
AeAP2/ERF074	G-box	GCCACGTGGA	1560	9	+	Arabidopsis thaliana	cis-acting regulatory element involved in light responsiveness	Light-responsiveness
AeAP2/ERF074	G-box	CACGTG	1562	6	-	Arabidopsis thaliana	cis-acting regulatory element involved in light responsiveness	Light-responsiveness
AeAP2/ERF074	G-box	CACGTC	1625	6	-	Zea mays	cis-acting regulatory element involved in light responsiveness	Light-responsiveness
AeAP2/ERF074	G-box	CACGTG	1684	6	-	Arabidopsis thaliana	cis-acting regulatory element involved in light responsiveness	Light-responsiveness
AeAP2/ERF074	GCN4_motif	TGAGTCA	1036	7	+	Oryza sativa	cis-regulatory element involved in endosperm expression	Endosperm expression
AeAP2/ERF074	GCN4_motif	TGAGTCA	1679	7	-	Oryza sativa	cis-regulatory element involved in endosperm expression	Endosperm expression
AeAP2/ERF074	TCT-motif	TCTTAC	174	6	-	Arabidopsis thaliana	part of a light responsive element	Light-responsiveness
AeAP2/ERF074	TCT-motif	TCTTAC	631	6	-	Arabidopsis thaliana	part of a light responsive element	Light-responsiveness
AeAP2/ERF074	ABRE	GACACGTGGC	1409	9	+	Triticum aestivum	cis-acting element involved in the abscisic acid responsiveness	ABA-responsiveness
AeAP2/ERF074	ABRE	CACGTG	1411	6	-	Arabidopsis thaliana	cis-acting element involved in the abscisic acid responsiveness	ABA-responsiveness
AeAP2/ERF074	ABRE	ACGTG	1412	5	+	Arabidopsis thaliana	cis-acting element involved in the abscisic acid responsiveness	ABA-responsiveness
AeAP2/ERF074	ABRE	GACACGTGGC	1560	9	+	Triticum aestivum	cis-acting element involved in the abscisic acid responsiveness	ABA-responsiveness
AeAP2/ERF074	ABRE	CACGTG	1562	6	-	Arabidopsis thaliana	cis-acting element involved in the abscisic acid responsiveness	ABA-responsiveness
AeAP2/ERF074	ABRE	ACGTG	1563	5	+	Arabidopsis thaliana	cis-acting element involved in the abscisic acid responsiveness	ABA-responsiveness
AeAP2/ERF074	ABRE	ACGTG	1617	5	-	Arabidopsis thaliana	cis-acting element involved in the abscisic acid responsiveness	ABA-responsiveness
AeAP2/ERF074	ABRE	ACGTG	1626	5	+	Arabidopsis thaliana	cis-acting element involved in the abscisic acid responsiveness	ABA-responsiveness
AeAP2/ERF074	ABRE	CACGTG	1684	6	-	Arabidopsis thaliana	cis-acting element involved in the abscisic acid responsiveness	ABA-responsiveness
AeAP2/ERF074	ABRE	ACGTG	1685	5	+	Arabidopsis thaliana	cis-acting element involved in the abscisic acid responsiveness	ABA-responsiveness
AeAP2/ERF074	G-Box	CACGTG	1411	6	-	Pisum sativum	cis-acting regulatory element involved in light responsiveness	Light-responsiveness
AeAP2/ERF074	G-Box	CACGTG	1562	6	-	Pisum sativum	cis-acting regulatory element involved in light responsiveness	Light-responsiveness
AeAP2/ERF074	G-Box	CACGTT	1617	6	+	Pisum sativum	cis-acting regulatory element involved in light responsiveness	Light-responsiveness
AeAP2/ERF074	G-Box	CACGTG	1684	6	-	Pisum sativum	cis-acting regulatory element involved in light responsiveness	Light-responsiveness
AeAP2/ERF074	CGTCA-motif	CGTCA	637	5	-	Hordeum vulgare	cis-acting regulatory element involved in the MeJA-responsiveness	MeJA-responsiveness
AeAP2/ERF074	CGTCA-motif	CGTCA	884	5	+	Hordeum vulgare	cis-acting regulatory element involved in the MeJA-responsiveness	MeJA-responsiveness
AeAP2/ERF074	CGTCA-motif	CGTCA	1624	5	-	Hordeum vulgare	cis-acting regulatory element involved in the MeJA-responsiveness	MeJA-responsiveness
AeAP2/ERF074	CGTCA-motif	CGTCA	1672	5	+	Hordeum vulgare	cis-acting regulatory element involved in the MeJA-responsiveness	MeJA-responsiveness
AeAP2/ERF074	GA-motif	ATAGATAA	1763	8	+	Arabidopsis thaliana	part of a light responsive element	Light-responsiveness
AeAP2/ERF074	TGACG-motif	TGACG	637	5	+	Hordeum vulgare	cis-acting regulatory element involved in the MeJA-responsiveness	MeJA-responsiveness
AeAP2/ERF074	TGACG-motif	TGACG	884	5	-	Hordeum vulgare	cis-acting regulatory element involved in the MeJA-responsiveness	MeJA-responsiveness
AeAP2/ERF074	TGACG-motif	TGACG	1624	5	+	Hordeum vulgare	cis-acting regulatory element involved in the MeJA-responsiveness	MeJA-responsiveness
AeAP2/ERF074	TGACG-motif	TGACG	1672	5	-	Hordeum vulgare	cis-acting regulatory element involved in the MeJA-responsiveness	MeJA-responsiveness
AeAP2/ERF074	MBS	CAACTG	1011	6	+	Arabidopsis thaliana	MYB binding site involved in drought-inducibility	Drought-inducibility
AeAP2/ERF074	MBS	CAACTG	1032	6	+	Arabidopsis thaliana	MYB binding site involved in drought-inducibility	Drought-inducibility
AeAP2/ERF074	MBS	CAACTG	1254	6	+	Arabidopsis thaliana	MYB binding site involved in drought-inducibility	Drought-inducibility
AeAP2/ERF074	MBS	CAACTG	1285	6	-	Arabidopsis thaliana	MYB binding site involved in drought-inducibility	Drought-inducibility
AeAP2/ERF074	ARE	AAACCA	1835	6	+	Zea mays	cis-acting regulatory element essential for the anaerobic induction	Anaerobic induction
AeAP2/ERF074	AuxRR-core	GGTCCAT	51	7	-	Nicotiana tabacum	cis-acting regulatory element involved in auxin responsiveness	Auxin-responsiveness
AeAP2/ERF075	CAG-motif	GAAAGGCAGAC	1888	10	-	Arabidopsis thaliana	part of a light response element	Light-responsiveness
AeAP2/ERF075	TCA-element	CCATCTTTTT	1090	9	+	Nicotiana tabacum	cis-acting element involved in salicylic acid responsiveness	SA-responsiveness
AeAP2/ERF075	MBS	CAACTG	1423	6	+	Arabidopsis thaliana	MYB binding site involved in drought-inducibility	Drought-inducibility
AeAP2/ERF075	ARE	AAACCA	734	6	+	Zea mays	cis-acting regulatory element essential for the anaerobic induction	Anaerobic induction
AeAP2/ERF075	ARE	AAACCA	1922	6	-	Zea mays	cis-acting regulatory element essential for the anaerobic induction	Anaerobic induction
AeAP2/ERF075	TGA-element	AACGAC	268	6	-	Brassica oleracea	auxin-responsive element	Auxin-responsiveness
AeAP2/ERF075	Box 4	ATTAAT	1048	6	-	Petroselinum crispum	part of a conserved DNA module involved in light responsiveness	Light-responsiveness
AeAP2/ERF075	Box 4	ATTAAT	1626	6	-	Petroselinum crispum	part of a conserved DNA module involved in light responsiveness	Light-responsiveness
AeAP2/ERF075	Box 4	ATTAAT	1939	6	-	Petroselinum crispum	part of a conserved DNA module involved in light responsiveness	Light-responsiveness
AeAP2/ERF075	G-box	CACGTG	597	6	+	Arabidopsis thaliana	cis-acting regulatory element involved in light responsiveness	Light-responsiveness
AeAP2/ERF075	G-box	CACGAC	1200	6	-	Zea mays	cis-acting regulatory element involved in light responsiveness	Light-responsiveness
AeAP2/ERF075	G-box	CACGTC	1346	6	+	Zea mays	cis-acting regulatory element involved in light responsiveness	Light-responsiveness
AeAP2/ERF075	TCT-motif	TCTTAC	61	6	-	Arabidopsis thaliana	part of a light responsive element	Light-responsiveness
AeAP2/ERF075	TCT-motif	TCTTAC	845	6	-	Arabidopsis thaliana	part of a light responsive element	Light-responsiveness
AeAP2/ERF075	ABRE	CACGTG	597	6	+	Arabidopsis thaliana	cis-acting element involved in the abscisic acid responsiveness	ABA-responsiveness
AeAP2/ERF075	ABRE	ACGTG	598	5	+	Arabidopsis thaliana	cis-acting element involved in the abscisic acid responsiveness	ABA-responsiveness
AeAP2/ERF075	ABRE	ACGTG	1346	5	-	Arabidopsis thaliana	cis-acting element involved in the abscisic acid responsiveness	ABA-responsiveness
AeAP2/ERF075	G-Box	CACGTG	597	6	+	Pisum sativum	cis-acting regulatory element involved in light responsiveness	Light-responsiveness
AeAP2/ERF076	I-box	GTATAAGGCC	796	9	-	Larix laricina	part of a light responsive element	Light-responsiveness
AeAP2/ERF076	ARE	AAACCA	293	6	+	Zea mays	cis-acting regulatory element essential for the anaerobic induction	Anaerobic induction
AeAP2/ERF076	ARE	AAACCA	317	6	-	Zea mays	cis-acting regulatory element essential for the anaerobic induction	Anaerobic induction
AeAP2/ERF076	ARE	AAACCA	468	6	-	Zea mays	cis-acting regulatory element essential for the anaerobic induction	Anaerobic induction
AeAP2/ERF076	ARE	AAACCA	1759	6	-	Zea mays	cis-acting regulatory element essential for the anaerobic induction	Anaerobic induction
AeAP2/ERF076	ARE	AAACCA	1993	6	+	Zea mays	cis-acting regulatory element essential for the anaerobic induction	Anaerobic induction
AeAP2/ERF076	MBS	CAACTG	375	6	-	Arabidopsis thaliana	MYB binding site involved in drought-inducibility	Drought-inducibility
AeAP2/ERF076	CGTCA-motif	CGTCA	686	5	+	Hordeum vulgare	cis-acting regulatory element involved in the MeJA-responsiveness	MeJA-responsiveness
AeAP2/ERF076	TGACG-motif	TGACG	686	5	-	Hordeum vulgare	cis-acting regulatory element involved in the MeJA-responsiveness	MeJA-responsiveness
AeAP2/ERF076	TCA-element	CCATCTTTTT	1166	9	+	Nicotiana tabacum	cis-acting element involved in salicylic acid responsiveness	SA-responsiveness
AeAP2/ERF076	TC-rich repeats	ATTCTCTAAC	651	9	-	Nicotiana tabacum	cis-acting element involved in defense and stress responsiveness	Defense and stress responsiveness
AeAP2/ERF076	TCT-motif	TCTTAC	1792	6	+	Arabidopsis thaliana	part of a light responsive element	Light-responsiveness
AeAP2/ERF076	LTR	CCGAAA	672	6	-	Hordeum vulgare	cis-acting element involved in low-temperature responsiveness	Low-temperature responsiveness
AeAP2/ERF076	LTR	CCGAAA	699	6	+	Hordeum vulgare	cis-acting element involved in low-temperature responsiveness	Low-temperature responsiveness
AeAP2/ERF076	GT1-motif	GGTTAA	1427	6	+	Arabidopsis thaliana	light responsive element	Light-responsiveness
AeAP2/ERF076	Box 4	ATTAAT	1470	6	-	Petroselinum crispum	part of a conserved DNA module involved in light responsiveness	Light-responsiveness
AeAP2/ERF076	Box 4	ATTAAT	1546	6	-	Petroselinum crispum	part of a conserved DNA module involved in light responsiveness	Light-responsiveness
AeAP2/ERF076	Box 4	ATTAAT	1583	6	-	Petroselinum crispum	part of a conserved DNA module involved in light responsiveness	Light-responsiveness
AeAP2/ERF077	I-box	atGATAAGGTC	1352	10	-	Helianthus annuus	part of a light responsive element	Light-responsiveness
AeAP2/ERF077	ARE	AAACCA	371	6	+	Zea mays	cis-acting regulatory element essential for the anaerobic induction	Anaerobic induction
AeAP2/ERF077	ARE	AAACCA	1003	6	+	Zea mays	cis-acting regulatory element essential for the anaerobic induction	Anaerobic induction
AeAP2/ERF077	MBS	CAACTG	1052	6	+	Arabidopsis thaliana	MYB binding site involved in drought-inducibility	Drought-inducibility
AeAP2/ERF077	MBS	CAACTG	1752	6	+	Arabidopsis thaliana	MYB binding site involved in drought-inducibility	Drought-inducibility
AeAP2/ERF077	MBS	CAACTG	1825	6	-	Arabidopsis thaliana	MYB binding site involved in drought-inducibility	Drought-inducibility
AeAP2/ERF077	CAT-box	GCCACT	1324	6	-	Arabidopsis thaliana	cis-acting regulatory element related to meristem expression	Meristem expression
AeAP2/ERF077	CGTCA-motif	CGTCA	947	5	-	Hordeum vulgare	cis-acting regulatory element involved in the MeJA-responsiveness	MeJA-responsiveness
AeAP2/ERF077	GA-motif	ATAGATAA	1765	8	+	Arabidopsis thaliana	part of a light responsive element	Light-responsiveness
AeAP2/ERF077	TGACG-motif	TGACG	947	5	+	Hordeum vulgare	cis-acting regulatory element involved in the MeJA-responsiveness	MeJA-responsiveness
AeAP2/ERF077	TATC-box	TATCCCA	280	7	+	Oryza sativa	cis-acting element involved in gibberellin-responsiveness	GA-responsiveness
AeAP2/ERF077	WUN-motif	AAATTTCCT	938	9	+	Brassica oleracea	wound-responsive element	Wound-responsiveness
AeAP2/ERF077	GT1-motif	GGTTAA	1817	6	+	Arabidopsis thaliana	light responsive element	Light-responsiveness
AeAP2/ERF077	GATA-motif	GATAGGG	674	7	+	Pisum sativum	part of a light responsive element	Light-responsiveness
AeAP2/ERF077	GATA-motif	AAGATAAGATT	752	10	+	Arabidopsis thaliana	part of a light responsive element	Light-responsiveness
AeAP2/ERF077	GATA-motif	GATAGGG	1582	7	-	Pisum sativum	part of a light responsive element	Light-responsiveness
AeAP2/ERF077	chs-CMA2a	TCACTTGA	731	8	+	Petroselinum crispum	part of a light responsive element	Light-responsiveness
AeAP2/ERF077	Box 4	ATTAAT	425	6	+	Petroselinum crispum	part of a conserved DNA module involved in light responsiveness	Light-responsiveness
AeAP2/ERF077	Box 4	ATTAAT	955	6	+	Petroselinum crispum	part of a conserved DNA module involved in light responsiveness	Light-responsiveness
AeAP2/ERF077	Box 4	ATTAAT	1083	6	-	Petroselinum crispum	part of a conserved DNA module involved in light responsiveness	Light-responsiveness
AeAP2/ERF077	Box 4	ATTAAT	1537	6	-	Petroselinum crispum	part of a conserved DNA module involved in light responsiveness	Light-responsiveness
AeAP2/ERF078	SARE	TTCGACCATCTT	955	11	-	Nicotiana tabacum	cis-acting element involved in salicylic acid responsiveness	SA-responsiveness
AeAP2/ERF078	I-box	gGATAAGGTG	1808	9	-	Zea mays	part of a light responsive element	Light-responsiveness
AeAP2/ERF078	TGACG-motif	TGACG	295	5	-	Hordeum vulgare	cis-acting regulatory element involved in the MeJA-responsiveness	MeJA-responsiveness
AeAP2/ERF078	TGACG-motif	TGACG	647	5	+	Hordeum vulgare	cis-acting regulatory element involved in the MeJA-responsiveness	MeJA-responsiveness
AeAP2/ERF078	CGTCA-motif	CGTCA	295	5	+	Hordeum vulgare	cis-acting regulatory element involved in the MeJA-responsiveness	MeJA-responsiveness
AeAP2/ERF078	CGTCA-motif	CGTCA	647	5	-	Hordeum vulgare	cis-acting regulatory element involved in the MeJA-responsiveness	MeJA-responsiveness
AeAP2/ERF078	GT1-motif	GGTTAAT	811	7	-	Avena sativa	light responsive element	Light-responsiveness
AeAP2/ERF078	GT1-motif	GGTTAA	812	6	-	Arabidopsis thaliana	light responsive element	Light-responsiveness
AeAP2/ERF078	GT1-motif	GGTTAA	986	6	+	Arabidopsis thaliana	light responsive element	Light-responsiveness
AeAP2/ERF078	GT1-motif	GGTTAA	1103	6	+	Arabidopsis thaliana	light responsive element	Light-responsiveness
AeAP2/ERF078	GT1-motif	GGTTAA	1846	6	-	Arabidopsis thaliana	light responsive element	Light-responsiveness
AeAP2/ERF078	ABRE	GCCGCGTGGC	228	9	+	Oryza sativa	cis-acting element involved in the abscisic acid responsiveness	ABA-responsiveness
AeAP2/ERF078	ABRE	ACGTG	1157	5	-	Arabidopsis thaliana	cis-acting element involved in the abscisic acid responsiveness	ABA-responsiveness
AeAP2/ERF078	ABRE	ACGTG	1367	5	+	Arabidopsis thaliana	cis-acting element involved in the abscisic acid responsiveness	ABA-responsiveness
AeAP2/ERF078	TCT-motif	TCTTAC	1761	6	+	Arabidopsis thaliana	part of a light responsive element	Light-responsiveness
AeAP2/ERF078	G-box	TACGTG	1157	6	-	Arabidopsis thaliana	cis-acting regulatory element involved in light responsiveness	Light-responsiveness
AeAP2/ERF078	G-box	TACGTG	1366	6	+	Arabidopsis thaliana	cis-acting regulatory element involved in light responsiveness	Light-responsiveness
AeAP2/ERF079	TCT-motif	TCTTAC	214	6	+	Arabidopsis thaliana	part of a light responsive element	Light-responsiveness
AeAP2/ERF079	ABRE	ACGTG	1032	5	+	Arabidopsis thaliana	cis-acting element involved in the abscisic acid responsiveness	ABA-responsiveness
AeAP2/ERF079	ABRE	GACACGTGGC	1144	9	-	Triticum aestivum	cis-acting element involved in the abscisic acid responsiveness	ABA-responsiveness
AeAP2/ERF079	ABRE	CACGTG	1146	6	-	Arabidopsis thaliana	cis-acting element involved in the abscisic acid responsiveness	ABA-responsiveness
AeAP2/ERF079	ABRE	ACGTG	1147	5	+	Arabidopsis thaliana	cis-acting element involved in the abscisic acid responsiveness	ABA-responsiveness
AeAP2/ERF079	LTR	CCGAAA	1503	6	-	Hordeum vulgare	cis-acting element involved in low-temperature responsiveness	Low-temperature responsiveness
AeAP2/ERF079	LTR	CCGAAA	1553	6	+	Hordeum vulgare	cis-acting element involved in low-temperature responsiveness	Low-temperature responsiveness
AeAP2/ERF079	TATC-box	TATCCCA	1124	7	+	Oryza sativa	cis-acting element involved in gibberellin-responsiveness	GA-responsiveness
AeAP2/ERF079	G-Box	CACGTG	1146	6	-	Pisum sativum	cis-acting regulatory element involved in light responsiveness	Light-responsiveness
AeAP2/ERF079	GT1-motif	GGTTAA	1424	6	-	Arabidopsis thaliana	light responsive element	Light-responsiveness
AeAP2/ERF079	GT1-motif	GGTTAA	1803	6	-	Arabidopsis thaliana	light responsive element	Light-responsiveness
AeAP2/ERF079	GATA-motif	GATAGGA	1121	7	-	Arabidopsis thaliana	part of a light responsive element	Light-responsiveness
AeAP2/ERF079	G-box	CACGAC	61	6	-	Zea mays	cis-acting regulatory element involved in light responsiveness	Light-responsiveness
AeAP2/ERF079	G-box	CACGTC	1031	6	-	Zea mays	cis-acting regulatory element involved in light responsiveness	Light-responsiveness
AeAP2/ERF079	G-box	GCCACGTGGA	1144	9	-	Arabidopsis thaliana	cis-acting regulatory element involved in light responsiveness	Light-responsiveness
AeAP2/ERF079	G-box	CACGTG	1146	6	-	Arabidopsis thaliana	cis-acting regulatory element involved in light responsiveness	Light-responsiveness
AeAP2/ERF079	Box 4	ATTAAT	343	6	+	Petroselinum crispum	part of a conserved DNA module involved in light responsiveness	Light-responsiveness
AeAP2/ERF079	Box 4	ATTAAT	350	6	+	Petroselinum crispum	part of a conserved DNA module involved in light responsiveness	Light-responsiveness
AeAP2/ERF079	Box 4	ATTAAT	464	6	+	Petroselinum crispum	part of a conserved DNA module involved in light responsiveness	Light-responsiveness
AeAP2/ERF079	Box 4	ATTAAT	471	6	+	Petroselinum crispum	part of a conserved DNA module involved in light responsiveness	Light-responsiveness
AeAP2/ERF079	Box 4	ATTAAT	582	6	+	Petroselinum crispum	part of a conserved DNA module involved in light responsiveness	Light-responsiveness
AeAP2/ERF079	Box 4	ATTAAT	589	6	+	Petroselinum crispum	part of a conserved DNA module involved in light responsiveness	Light-responsiveness
AeAP2/ERF079	Box 4	ATTAAT	702	6	+	Petroselinum crispum	part of a conserved DNA module involved in light responsiveness	Light-responsiveness
AeAP2/ERF079	Box 4	ATTAAT	709	6	+	Petroselinum crispum	part of a conserved DNA module involved in light responsiveness	Light-responsiveness
AeAP2/ERF079	Box 4	ATTAAT	1291	6	-	Petroselinum crispum	part of a conserved DNA module involved in light responsiveness	Light-responsiveness
AeAP2/ERF079	Box 4	ATTAAT	1440	6	-	Petroselinum crispum	part of a conserved DNA module involved in light responsiveness	Light-responsiveness
AeAP2/ERF079	Box 4	ATTAAT	1459	6	-	Petroselinum crispum	part of a conserved DNA module involved in light responsiveness	Light-responsiveness
AeAP2/ERF079	TCCC-motif	TCTCCCT	1880	7	-	Spinacia oleracea	part of a light responsive element	Light-responsiveness
AeAP2/ERF079	ARE	AAACCA	1975	6	-	Zea mays	cis-acting regulatory element essential for the anaerobic induction	Anaerobic induction
AeAP2/ERF079	MBS	CAACTG	1395	6	+	Arabidopsis thaliana	MYB binding site involved in drought-inducibility	Drought-inducibility
AeAP2/ERF079	AT1-motif	AATTATTTTTTATT	1306	13	+	Solanum tuberosum	part of a light responsive module	Light-responsiveness
AeAP2/ERF079	CGTCA-motif	CGTCA	1030	5	-	Hordeum vulgare	cis-acting regulatory element involved in the MeJA-responsiveness	MeJA-responsiveness
AeAP2/ERF079	AE-box	AGAAACTT	809	8	-	Arabidopsis thaliana	part of a module for light response	Light-responsiveness
AeAP2/ERF079	CAT-box	GCCACT	1952	6	+	Arabidopsis thaliana	cis-acting regulatory element related to meristem expression	Meristem expression
AeAP2/ERF079	TCA-element	CCATCTTTTT	989	9	-	Nicotiana tabacum	cis-acting element involved in salicylic acid responsiveness	SA-responsiveness
AeAP2/ERF079	TGACG-motif	TGACG	1030	5	+	Hordeum vulgare	cis-acting regulatory element involved in the MeJA-responsiveness	MeJA-responsiveness
AeAP2/ERF080	TCA-element	CCATCTTTTT	1629	9	-	Nicotiana tabacum	cis-acting element involved in salicylic acid responsiveness	SA-responsiveness
AeAP2/ERF080	AE-box	AGAAACTT	239	8	+	Arabidopsis thaliana	part of a module for light response	Light-responsiveness
AeAP2/ERF080	ARE	AAACCA	60	6	+	Zea mays	cis-acting regulatory element essential for the anaerobic induction	Anaerobic induction
AeAP2/ERF080	G-box	CACGTC	1575	6	-	Zea mays	cis-acting regulatory element involved in light responsiveness	Light-responsiveness
AeAP2/ERF080	Box 4	ATTAAT	143	6	+	Petroselinum crispum	part of a conserved DNA module involved in light responsiveness	Light-responsiveness
AeAP2/ERF080	Box 4	ATTAAT	369	6	+	Petroselinum crispum	part of a conserved DNA module involved in light responsiveness	Light-responsiveness
AeAP2/ERF080	MRE	AACCTAA	1664	7	+	Petroselinum crispum	MYB binding site involved in light responsiveness	Light-responsiveness
AeAP2/ERF080	ACE	CTAACGTATT	525	9	+	Petroselinum crispum	cis-acting element involved in light responsiveness	Light-responsiveness
AeAP2/ERF080	GATA-motif	GATAGGG	1918	7	-	Pisum sativum	part of a light responsive element	Light-responsiveness
AeAP2/ERF080	G-Box	CACGTT	1509	6	-	Pisum sativum	cis-acting regulatory element involved in light responsiveness	Light-responsiveness
AeAP2/ERF080	TCT-motif	TCTTAC	397	6	-	Arabidopsis thaliana	part of a light responsive element	Light-responsiveness
AeAP2/ERF080	ABRE	ACGTG	1510	5	+	Arabidopsis thaliana	cis-acting element involved in the abscisic acid responsiveness	ABA-responsiveness
AeAP2/ERF080	ABRE	ACGTG	1576	5	+	Arabidopsis thaliana	cis-acting element involved in the abscisic acid responsiveness	ABA-responsiveness
AeAP2/ERF080	LTR	CCGAAA	988	6	-	Hordeum vulgare	cis-acting element involved in low-temperature responsiveness	Low-temperature responsiveness
AeAP2/ERF080	LTR	CCGAAA	1734	6	+	Hordeum vulgare	cis-acting element involved in low-temperature responsiveness	Low-temperature responsiveness
AeAP2/ERF080	P-box	CCTTTTG	23	7	+	Oryza sativa	gibberellin-responsive element	GA-responsiveness
AeAP2/ERF080	P-box	CCTTTTG	40	7	-	Oryza sativa	gibberellin-responsive element	GA-responsiveness
AeAP2/ERF081	O2-site	GATGATGTGG	1744	9	-	Zea mays	cis-acting regulatory element involved in zein metabolism regulation	Zein metabolism regulation
AeAP2/ERF081	TCA-element	CCATCTTTTT	1381	9	+	Nicotiana tabacum	cis-acting element involved in salicylic acid responsiveness	SA-responsiveness
AeAP2/ERF081	TGACG-motif	TGACG	1747	5	-	Hordeum vulgare	cis-acting regulatory element involved in the MeJA-responsiveness	MeJA-responsiveness
AeAP2/ERF081	GA-motif	ATAGATAA	1864	8	+	Arabidopsis thaliana	part of a light responsive element	Light-responsiveness
AeAP2/ERF081	AT1-motif	AATTATTTTTTATT	1116	13	-	Solanum tuberosum	part of a light responsive module	Light-responsiveness
AeAP2/ERF081	CGTCA-motif	CGTCA	1747	5	+	Hordeum vulgare	cis-acting regulatory element involved in the MeJA-responsiveness	MeJA-responsiveness
AeAP2/ERF081	CAT-box	GCCACT	592	6	+	Arabidopsis thaliana	cis-acting regulatory element related to meristem expression	Meristem expression
AeAP2/ERF081	ARE	AAACCA	545	6	+	Zea mays	cis-acting regulatory element essential for the anaerobic induction	Anaerobic induction
AeAP2/ERF081	G-box	CACGTG	682	6	+	Arabidopsis thaliana	cis-acting regulatory element involved in light responsiveness	Light-responsiveness
AeAP2/ERF081	G-box	CACGAC	963	6	+	Zea mays	cis-acting regulatory element involved in light responsiveness	Light-responsiveness
AeAP2/ERF081	G-box	CACGTG	1622	6	-	Arabidopsis thaliana	cis-acting regulatory element involved in light responsiveness	Light-responsiveness
AeAP2/ERF081	G-box	CACGTC	1745	6	+	Zea mays	cis-acting regulatory element involved in light responsiveness	Light-responsiveness
AeAP2/ERF081	ATCT-motif	AATCTAATCC	1871	9	+	Pisum sativum	part of a conserved DNA module involved in light responsiveness	Light-responsiveness
AeAP2/ERF081	MRE	AACCTAA	116	7	-	Petroselinum crispum	MYB binding site involved in light responsiveness	Light-responsiveness
AeAP2/ERF081	G-Box	CACGTG	682	6	+	Pisum sativum	cis-acting regulatory element involved in light responsiveness	Light-responsiveness
AeAP2/ERF081	G-Box	CACGTG	1622	6	-	Pisum sativum	cis-acting regulatory element involved in light responsiveness	Light-responsiveness
AeAP2/ERF081	GT1-motif	GGTTAA	849	6	+	Arabidopsis thaliana	light responsive element	Light-responsiveness
[truncated: 1,994 more rows]
