# Supplementary material for: Genome-wide identification and characterization of AP2/ERF gene superfamily during flower development in Actinidia eriantha
Source: BMC Genomics. 2022 Sep 13;23:650. doi: 10.1186/s12864-022-08871-4 (PMC9469511; doi:10.1186/s12864-022-08871-4)
Supplement: Supplementary file 8 — Additional file 8: Table S7. The results of Ka/Ks calculations of AP2/ERF homologous gene pairs between A. eriantha and A. chinensis. [file 12864_2022_8871_MOESM8_ESM.xlsx]

## Sheet: S7
Table S7. The results of Ka/Ks calculator of AP2/ERF homologous gene pairs between A. eriantha and A. chinensis
Species 1	Species 2	Gene 1	Gene 2	Ka	Ks	Ka / Ks	Divergence time(MYA)
Actinidia eriantha	Actinidia eriantha	AeAP2/ERF005	AeAP2/ERF024	0.372655	1.84452	0.202033	61.484
		AeAP2/ERF006	AeAP2/ERF032	0.39607	1.41218	0.280466	47.0728
		AeAP2/ERF004	AeAP2/ERF037	0.276937	0.969069	0.285776	32.3023
		AeAP2/ERF001	AeAP2/ERF045	0.132336	0.232129	0.570099	7.73763
		AeAP2/ERF002	AeAP2/ERF046	0.149321	0.304221	0.49083	10.1407
		AeAP2/ERF005	AeAP2/ERF050	0.213371	0.501942	0.425091	16.7314
		AeAP2/ERF005	AeAP2/ERF119	0.525879	2.45958	0.213808	81.9861
		AeAP2/ERF007	AeAP2/ERF118	0.212798	0.904807	0.235186	30.1602
		AeAP2/ERF009	AeAP2/ERF016	0.305568	0.468831	0.651766	15.6277
		AeAP2/ERF010	AeAP2/ERF017	0.0709372	0.173165	0.409651	5.77217
		AeAP2/ERF011	AeAP2/ERF018	0.163298	0.392003	0.416575	13.0668
		AeAP2/ERF009	AeAP2/ERF090	0.430214	NaN	NaN	/
		AeAP2/ERF008	AeAP2/ERF103	0.497531	1.73034	0.287534	57.6779
		AeAP2/ERF012	AeAP2/ERF134	0.430253	1.75589	0.245034	58.5296
		AeAP2/ERF015	AeAP2/ERF020	0.575554	1.602	0.359273	53.3999
		AeAP2/ERF021	AeAP2/ERF031	0.173453	0.86797	0.199837	28.9323
		AeAP2/ERF017	AeAP2/ERF045	0.628027	3.94054	0.159376	131.351
		AeAP2/ERF019	AeAP2/ERF081	0.331933	1.27054	0.261255	42.3512
		AeAP2/ERF019	AeAP2/ERF102	0.433366	1.31394	0.329823	43.7978
		AeAP2/ERF024	AeAP2/ERF050	0.322194	1.66922	0.193021	55.6406
		AeAP2/ERF028	AeAP2/ERF056	0.296494	0.92354	0.321041	30.7847
		AeAP2/ERF022	AeAP2/ERF057	0.240722	1.90293	0.126501	63.431
		AeAP2/ERF028	AeAP2/ERF058	0.304159	1.0153	0.299575	33.8434
		AeAP2/ERF022	AeAP2/ERF117	0.138757	0.323928	0.428357	10.7976
		AeAP2/ERF023	AeAP2/ERF118	0.0466682	0.140723	0.331631	4.69077
		AeAP2/ERF024	AeAP2/ERF119	0.0835828	0.338921	0.246615	11.2974
		AeAP2/ERF028	AeAP2/ERF120	0.112478	0.387437	0.290313	12.9146
		AeAP2/ERF027	AeAP2/ERF120	0.134415	0.407601	0.329771	13.5867
		AeAP2/ERF029	AeAP2/ERF039	0.288385	0.532245	0.541829	17.7415
		AeAP2/ERF032	AeAP2/ERF051	0.443446	1.50618	0.294417	50.2061
		AeAP2/ERF035	AeAP2/ERF069	0.288367	1.18172	0.244024	39.3905
		AeAP2/ERF036	AeAP2/ERF055	0.232573	0.412152	0.56429	13.7384
		AeAP2/ERF038	AeAP2/ERF090	0.559282	2.56765	0.217819	85.5882
		AeAP2/ERF036	AeAP2/ERF106	0.615587	1.07965	0.57017	35.9885
		AeAP2/ERF043	AeAP2/ERF093	0.0975699	0.269327	0.362273	8.97756
		AeAP2/ERF043	AeAP2/ERF092	0.501389	2.10869	0.237773	70.2898
		AeAP2/ERF044	AeAP2/ERF139	0.369481	1.28616	0.287274	42.8721
		AeAP2/ERF048	AeAP2/ERF064	0.22008	0.749617	0.29359	24.9872
		AeAP2/ERF048	AeAP2/ERF095	0.356583	2.90595	0.122708	96.8651
		AeAP2/ERF050	AeAP2/ERF119	0.291179	1.51086	0.192724	50.362
		AeAP2/ERF048	AeAP2/ERF142	0.309171	1.48899	0.207638	49.633
		AeAP2/ERF056	AeAP2/ERF058	0.0789939	0.248924	0.317341	8.29748
		AeAP2/ERF055	AeAP2/ERF106	0.548987	1.12019	0.490085	37.3396
		AeAP2/ERF056	AeAP2/ERF120	0.321011	0.852466	0.376568	28.4155
		AeAP2/ERF060	AeAP2/ERF096	0.500468	0.751256	0.666176	25.0419
		AeAP2/ERF061	AeAP2/ERF094	0.0571117	0.162957	0.350471	5.4319
		AeAP2/ERF062	AeAP2/ERF096	0.0949314	0.317426	0.299066	10.5809
		AeAP2/ERF061	AeAP2/ERF111	0.166661	0.541854	0.307576	18.0618
		AeAP2/ERF057	AeAP2/ERF117	0.186627	1.62603	0.114774	54.2011
		AeAP2/ERF058	AeAP2/ERF120	0.346704	0.844603	0.410494	28.1534
		AeAP2/ERF066	AeAP2/ERF093	0.2178	1.04841	0.207743	34.9471
		AeAP2/ERF064	AeAP2/ERF095	0.402942	5.94792	0.067745	198.264
		AeAP2/ERF066	AeAP2/ERF115	0.0629783	0.269902	0.233338	8.99673
		AeAP2/ERF065	AeAP2/ERF116	0.0971132	0.241901	0.401458	8.06337
		AeAP2/ERF064	AeAP2/ERF114	0.310791	0.989975	0.313939	32.9992
		AeAP2/ERF074	AeAP2/ERF125	0.728335	NaN	NaN	/
		AeAP2/ERF075	AeAP2/ERF128	0.0721637	0.172383	0.418624	5.74611
		AeAP2/ERF073	AeAP2/ERF134	0.315204	1.75589	0.179512	58.5296
		AeAP2/ERF074	AeAP2/ERF136	0.230138	2.49508	0.0922369	83.1692
		AeAP2/ERF075	AeAP2/ERF150	0.160823	0.67445	0.238451	22.4817
		AeAP2/ERF070	AeAP2/ERF156	0.0526686	0.190771	0.276083	6.35904
		AeAP2/ERF080	AeAP2/ERF092	0.281165	1.35658	0.20726	45.2192
		AeAP2/ERF085	AeAP2/ERF091	0.365419	1.08207	0.337704	36.069
		AeAP2/ERF086	AeAP2/ERF090	0.328994	0.788545	0.417216	26.2848
		AeAP2/ERF076	AeAP2/ERF096	0.271927	2.81346	0.096652	93.7821
		AeAP2/ERF077	AeAP2/ERF097	0.290231	1.63688	0.177308	54.5626
		AeAP2/ERF079	AeAP2/ERF103	0.091534	0.195099	0.469167	6.5033
		AeAP2/ERF081	AeAP2/ERF102	0.215926	0.562561	0.383826	18.752
		AeAP2/ERF084	AeAP2/ERF101	0.150637	0.238409	0.631842	7.94697
		AeAP2/ERF076	AeAP2/ERF113	0.106831	0.265144	0.402917	8.83813
		AeAP2/ERF077	AeAP2/ERF112	0.10508	0.531686	0.197636	17.7229
		AeAP2/ERF077	AeAP2/ERF143	0.205376	1.20708	0.170143	40.2359
		AeAP2/ERF077	AeAP2/ERF148	0.28318	2.01872	0.140277	67.2907
		AeAP2/ERF091	AeAP2/ERF101	0.258823	0.737325	0.35103	24.5775
		AeAP2/ERF088	AeAP2/ERF127	0.20158	0.640619	0.314664	21.354
		AeAP2/ERF088	AeAP2/ERF153	0.0630102	0.246294	0.255834	8.20978
		AeAP2/ERF089	AeAP2/ERF154	0.126387	0.3082	0.410081	10.2733
		AeAP2/ERF094	AeAP2/ERF111	0.142795	0.629628	0.226793	20.9876
		AeAP2/ERF096	AeAP2/ERF109	0.194378	1.4741	0.131862	49.1368
		AeAP2/ERF095	AeAP2/ERF114	0.394348	2.07115	0.1904	69.0385
		AeAP2/ERF098	AeAP2/ERF131	0.211751	0.954181	0.221919	31.806
		AeAP2/ERF095	AeAP2/ERF142	0.5456	2.2483	0.242673	74.9433
		AeAP2/ERF097	AeAP2/ERF148	0.0353839	0.134914	0.26227	4.49714
		AeAP2/ERF098	AeAP2/ERF149	0.146992	0.409108	0.359299	13.6369
		AeAP2/ERF107	AeAP2/ERF129	0.148521	0.351306	0.422767	11.7102
		AeAP2/ERF108	AeAP2/ERF130	0.0814118	0.164317	0.495456	5.47724
		AeAP2/ERF114	AeAP2/ERF142	0.104108	0.283245	0.367553	9.44149
		AeAP2/ERF112	AeAP2/ERF143	0.193681	0.74009	0.261699	24.6697
		AeAP2/ERF112	AeAP2/ERF148	0.233579	1.27388	0.183361	42.4625
		AeAP2/ERF121	AeAP2/ERF132	0.149961	0.317108	0.472903	10.5703
		AeAP2/ERF124	AeAP2/ERF137	0.09429	0.26565	0.354941	8.85499
		AeAP2/ERF128	AeAP2/ERF139	0.293615	1.44511	0.203178	48.1704
		AeAP2/ERF128	AeAP2/ERF150	0.15349	0.537957	0.28532	17.9319
		AeAP2/ERF131	AeAP2/ERF149	0.175102	0.737365	0.23747	24.5788
		AeAP2/ERF127	AeAP2/ERF153	0.189548	0.639613	0.296349	21.3204
		AeAP2/ERF139	AeAP2/ERF150	0.354978	1.17702	0.30159	39.234
		AeAP2/ERF151	AeAP2/ERF155	0.0573338	0.245924	0.233136	8.19747
Actinidia chinensis	Actinidia chinensis	AcAP2/ERF001	AcAP2/ERF047	0.255163	0.811325	0.314502	27.0442
		AcAP2/ERF001	AcAP2/ERF115	0.311663	0.860523	0.362178	28.6841
		AcAP2/ERF001	AcAP2/ERF127	0.106688	0.31	0.344156	10.3333
		AcAP2/ERF002	AcAP2/ERF044	0.513853	NaN	NaN	/
		AcAP2/ERF002	AcAP2/ERF128	0.300023	0.627828	0.477875	20.9276
		AcAP2/ERF003	AcAP2/ERF156	0.391751	1.7502	0.223831	58.3401
		AcAP2/ERF003	AcAP2/ERF161	0.205703	0.807799	0.254646	26.9266
		AcAP2/ERF004	AcAP2/ERF061	0.0699497	0.171607	0.407615	5.72025
		AcAP2/ERF005	AcAP2/ERF030	0.641444	NaN	NaN	/
		AcAP2/ERF005	AcAP2/ERF062	0.16934	0.289498	0.584943	9.64992
		AcAP2/ERF005	AcAP2/ERF137	0.590362	NaN	NaN	/
		AcAP2/ERF006	AcAP2/ERF130	0.0646852	0.224727	0.287839	7.49089
		AcAP2/ERF006	AcAP2/ERF146	0.30457	1.66222	0.183231	55.4073
		AcAP2/ERF006	AcAP2/ERF164	0.287329	1.7947	0.160099	59.8234
		AcAP2/ERF007	AcAP2/ERF129	0.136032	0.39577	0.343714	13.1923
		AcAP2/ERF008	AcAP2/ERF052	0.159353	0.300797	0.529769	10.0266
		AcAP2/ERF009	AcAP2/ERF089	0.152832	0.384044	0.397955	12.8015
		AcAP2/ERF010	AcAP2/ERF015	0.166683	0.913321	0.182503	30.444
		AcAP2/ERF010	AcAP2/ERF063	0.135511	0.813652	0.166547	27.1217
		AcAP2/ERF010	AcAP2/ERF087	0.0738957	0.391051	0.188967	13.035
		AcAP2/ERF011	AcAP2/ERF016	0.206904	0.789338	0.262123	26.3113
		AcAP2/ERF011	AcAP2/ERF064	0.258505	0.901111	0.286874	30.037
		AcAP2/ERF011	AcAP2/ERF086	0.07883	0.241829	0.325974	8.06098
		AcAP2/ERF014	AcAP2/ERF151	0.311721	1.26274	0.246861	42.0913
		AcAP2/ERF014	AcAP2/ERF184	0.186341	1.2648	0.147328	42.16
		AcAP2/ERF015	AcAP2/ERF063	0.0633602	0.201198	0.314915	6.7066
		AcAP2/ERF016	AcAP2/ERF064	0.129937	0.232455	0.558976	7.7485
		AcAP2/ERF018	AcAP2/ERF046	0.326507	1.75349	0.186204	58.4496
		AcAP2/ERF019	AcAP2/ERF039	0.299546	1.9294	0.155253	64.3134
		AcAP2/ERF019	AcAP2/ERF065	0.0887407	0.273449	0.324524	9.11497
		AcAP2/ERF021	AcAP2/ERF067	0.209252	0.358467	0.583741	11.9489
		AcAP2/ERF021	AcAP2/ERF165	0.586882	2.48665	0.236013	82.8882
		AcAP2/ERF027	AcAP2/ERF032	0.296876	1.16884	0.253991	38.9615
		AcAP2/ERF028	AcAP2/ERF050	0.441864	1.4961	0.295343	49.8701
		AcAP2/ERF034	AcAP2/ERF048	0.349472	1.30354	0.268094	43.4513
		AcAP2/ERF070	AcAP2/ERF100	0.0656035	0.216255	0.303362	7.20849
		AcAP2/ERF071	AcAP2/ERF082	0.412916	1.15164	0.358546	38.3881
		AcAP2/ERF071	AcAP2/ERF099	0.231998	0.473646	0.489813	15.7882
		AcAP2/ERF072	AcAP2/ERF097	0.315379	0.982559	0.320977	32.752
		AcAP2/ERF075	AcAP2/ERF107	0.107193	0.281145	0.381272	9.37151
		AcAP2/ERF079	AcAP2/ERF024	0.247444	1.02152	0.242231	34.0507
		AcAP2/ERF079	AcAP2/ERF135	0.220037	1.10029	0.199981	36.6763
		AcAP2/ERF080	AcAP2/ERF036	0.0683297	0.253294	0.269764	8.44315
		AcAP2/ERF080	AcAP2/ERF170	0.19122	0.643866	0.296987	21.4622
		AcAP2/ERF081	AcAP2/ERF109	0.28841	1.08171	0.266625	36.0569
		AcAP2/ERF081	AcAP2/ERF169	0.370276	3.289	0.11258	109.633
		AcAP2/ERF082	AcAP2/ERF099	0.497187	1.35294	0.367487	45.0979
		AcAP2/ERF083	AcAP2/ERF162	0.0591286	0.110818	0.533566	3.69393
		AcAP2/ERF084	AcAP2/ERF163	0.115843	0.271281	0.427021	9.04269
		AcAP2/ERF085	AcAP2/ERF102	0.13369	0.648601	0.20612	21.62
		AcAP2/ERF085	AcAP2/ERF130	0.183297	1.41857	0.129213	47.2857
		AcAP2/ERF085	AcAP2/ERF146	0.302496	1.49577	0.202235	49.8589
		AcAP2/ERF085	AcAP2/ERF164	0.0317939	0.104541	0.304128	3.48471
		AcAP2/ERF086	AcAP2/ERF016	0.378836	1.06042	0.357252	35.3473
		AcAP2/ERF086	AcAP2/ERF064	0.274092	0.908032	0.301853	30.2677
		AcAP2/ERF087	AcAP2/ERF015	0.138668	0.886351	0.156448	29.545
		AcAP2/ERF087	AcAP2/ERF063	0.119416	0.813646	0.146766	27.1215
		AcAP2/ERF088	AcAP2/ERF182	0.280372	1.40246	0.199915	46.7486
		AcAP2/ERF090	AcAP2/ERF118	0.481188	2.2886	0.210254	76.2867
		AcAP2/ERF090	AcAP2/ERF152	0.201858	1.10956	0.181926	36.9855
		AcAP2/ERF090	AcAP2/ERF182	0.0216866	0.170949	0.12686	5.6983
		AcAP2/ERF091	AcAP2/ERF095	0.270203	1.27416	0.212065	42.4719
		AcAP2/ERF091	AcAP2/ERF119	0.228207	0.934481	0.244208	31.1494
		AcAP2/ERF091	AcAP2/ERF183	0.10976	0.451949	0.242859	15.065
		AcAP2/ERF092	AcAP2/ERF132	0.0729948	0.126108	0.57883	4.20359
		AcAP2/ERF092	AcAP2/ERF157	0.440229	1.02339	0.430167	34.1131
		AcAP2/ERF093	AcAP2/ERF048	0.40996	1.45486	0.281787	48.4953
		AcAP2/ERF095	AcAP2/ERF119	0.0930159	0.311867	0.298255	10.3956
		AcAP2/ERF095	AcAP2/ERF183	0.402917	1.31509	0.306379	43.8364
		AcAP2/ERF096	AcAP2/ERF037	0.0545151	0.380421	0.143302	12.6807
		AcAP2/ERF096	AcAP2/ERF098	0.263606	1.53023	0.172266	51.0076
		AcAP2/ERF098	AcAP2/ERF037	0.156085	1.16478	0.134004	38.826
		AcAP2/ERF101	AcAP2/ERF068	0.113874	0.388527	0.293091	12.9509
		AcAP2/ERF102	AcAP2/ERF164	0.170732	0.597166	0.285904	19.9055
		AcAP2/ERF104	AcAP2/ERF069	0.0814027	0.122483	0.664604	4.08276
		AcAP2/ERF104	AcAP2/ERF126	0.235807	0.585915	0.402458	19.5305
		AcAP2/ERF106	AcAP2/ERF180	0.467583	1.79761	0.260114	59.9202
		AcAP2/ERF108	AcAP2/ERF142	0.494627	1.4	0.353306	46.6665
		AcAP2/ERF108	AcAP2/ERF160	0.483124	1.49662	0.322809	49.8875
		AcAP2/ERF110	AcAP2/ERF126	0.57492	3.08906	0.186115	102.969
		AcAP2/ERF110	AcAP2/ERF150	0.110008	0.248615	0.442482	8.28717
		AcAP2/ERF111	AcAP2/ERF147	0.0407664	0.19046	0.214041	6.34867
		AcAP2/ERF113	AcAP2/ERF136	0.122636	0.34624	0.354193	11.5413
		AcAP2/ERF115	AcAP2/ERF047	0.10306	0.29091	0.354268	9.697
		AcAP2/ERF115	AcAP2/ERF127	0.236794	0.772523	0.306521	25.7508
		AcAP2/ERF116	AcAP2/ERF046	0.0464093	0.257586	0.180171	8.58619
		AcAP2/ERF118	AcAP2/ERF152	0.449428	0.678303	0.662577	22.6101
		AcAP2/ERF118	AcAP2/ERF182	0.493123	1.44406	0.341483	48.1354
		AcAP2/ERF119	AcAP2/ERF122	0.379863	1.14644	0.331342	38.2146
		AcAP2/ERF119	AcAP2/ERF183	0.319663	1.27298	0.251114	42.4326
		AcAP2/ERF120	AcAP2/ERF040	0.11012	0.370134	0.297513	12.3378
		AcAP2/ERF121	AcAP2/ERF041	0.0188904	0.141288	0.133702	4.70958
		AcAP2/ERF123	AcAP2/ERF042	0.0609841	0.258897	0.235553	8.6299
		AcAP2/ERF123	AcAP2/ERF057	0.349713	1.66168	0.210457	55.3893
		AcAP2/ERF125	AcAP2/ERF038	0.067864	0.230948	0.29385	7.69826
		AcAP2/ERF126	AcAP2/ERF069	0.246877	0.530979	0.464947	17.6993
		AcAP2/ERF127	AcAP2/ERF047	0.287362	0.674726	0.425895	22.4909
		AcAP2/ERF128	AcAP2/ERF044	0.722559	NaN	NaN	/
		AcAP2/ERF129	AcAP2/ERF040	0.285167	1.04039	0.274095	34.6798
		AcAP2/ERF130	AcAP2/ERF025	0.358412	1.72022	0.208352	57.3407
		AcAP2/ERF130	AcAP2/ERF146	0.312582	1.40615	0.222297	46.8715
		AcAP2/ERF130	AcAP2/ERF164	0.307599	1.43331	0.214608	47.777
		AcAP2/ERF131	AcAP2/ERF154	0.337797	1.33111	0.253771	44.3702
		AcAP2/ERF132	AcAP2/ERF144	0.465039	1.18628	0.392016	39.5425
		AcAP2/ERF132	AcAP2/ERF157	0.459352	0.885189	0.518931	29.5063
		AcAP2/ERF133	AcAP2/ERF166	0.0304485	0.120612	0.252451	4.02038
		AcAP2/ERF134	AcAP2/ERF167	0.0676698	0.200299	0.337843	6.67665
		AcAP2/ERF135	AcAP2/ERF024	0.0816301	0.210036	0.388648	7.00121
		AcAP2/ERF137	AcAP2/ERF030	0.108784	0.273572	0.397643	9.11906
		AcAP2/ERF138	AcAP2/ERF029	0.0994812	0.421177	0.236198	14.0392
		AcAP2/ERF139	AcAP2/ERF031	0.150476	0.337114	0.446364	11.2371
		AcAP2/ERF140	AcAP2/ERF027	0.291469	1.0427	0.279532	34.7568
		AcAP2/ERF140	AcAP2/ERF032	0.0979937	0.185276	0.528907	6.17586
		AcAP2/ERF141	AcAP2/ERF034	0.125537	0.347578	0.361176	11.5859
		AcAP2/ERF141	AcAP2/ERF048	0.285662	1.43769	0.198695	47.9231
		AcAP2/ERF142	AcAP2/ERF160	0.0739272	0.254601	0.290365	8.48668
		AcAP2/ERF144	AcAP2/ERF026	0.0729632	0.247048	0.29534	8.23493
		AcAP2/ERF146	AcAP2/ERF025	0.0488178	0.16164	0.302016	5.38799
		AcAP2/ERF148	AcAP2/ERF023	0.101319	0.369995	0.273839	12.3332
		AcAP2/ERF149	AcAP2/ERF022	0.0957642	0.208324	0.459688	6.94415
		AcAP2/ERF152	AcAP2/ERF182	0.179629	1.05134	0.170857	35.0446
		AcAP2/ERF154	AcAP2/ERF033	0.500292	1.60207	0.312278	53.4024
		AcAP2/ERF155	AcAP2/ERF028	0.338103	1.30234	0.259612	43.4113
		AcAP2/ERF155	AcAP2/ERF050	0.241348	0.716634	0.33678	23.8878
		AcAP2/ERF156	AcAP2/ERF051	0.0948006	0.275394	0.344237	9.17978
		AcAP2/ERF156	AcAP2/ERF161	0.353273	4.04091	0.087424	134.697
		AcAP2/ERF164	AcAP2/ERF025	0.376724	1.35079	0.278892	45.0262
		AcAP2/ERF165	AcAP2/ERF067	0.453167	1.77597	0.255166	59.1989
		AcAP2/ERF168	AcAP2/ERF056	0.0473756	0.260635	0.18177	8.68783
		AcAP2/ERF170	AcAP2/ERF036	0.153021	0.808156	0.189345	26.9385
		AcAP2/ERF171	AcAP2/ERF176	0.275209	1.37635	0.199956	45.8783
		AcAP2/ERF171	AcAP2/ERF186	0.228379	1.36856	0.166875	45.6188
		AcAP2/ERF175	AcAP2/ERF035	0.222304	1.75577	0.126614	58.5255
		AcAP2/ERF175	AcAP2/ERF053	0.215625	0.661473	0.325977	22.0491
		AcAP2/ERF175	AcAP2/ERF185	0.0532003	0.215952	0.246352	7.19841
		AcAP2/ERF176	AcAP2/ERF186	0.0283832	0.185131	0.153314	6.17104
		AcAP2/ERF178	AcAP2/ERF054	0.39508	1.05375	0.374927	35.125
		AcAP2/ERF178	AcAP2/ERF180	0.343661	0.916961	0.374783	30.5654
		AcAP2/ERF180	AcAP2/ERF054	0.146359	0.369609	0.395985	12.3203
		AcAP2/ERF181	AcAP2/ERF055	0.309999	2.23676	0.138593	74.5585
		AcAP2/ERF185	AcAP2/ERF035	0.260025	1.52628	0.170365	50.8759
		AcAP2/ERF185	AcAP2/ERF053	0.167507	0.701915	0.238643	23.3972
Actinidia eriantha	Actinidia chinensis	AeAP2/ERF001	AcAP2/ERF005	0.146717	0.29735	0.493416	9.91167
		AeAP2/ERF001	AcAP2/ERF062	0.0217713	0.0418748	0.519915	1.39583
		AeAP2/ERF002	AcAP2/ERF004	0.157275	0.320683	0.490438	10.6894
		AeAP2/ERF002	AcAP2/ERF061	0.0945025	0.176718	0.534763	5.89061
		AeAP2/ERF003	AcAP2/ERF059	0.0501849	0.110034	0.456084	3.66781
		AeAP2/ERF004	AcAP2/ERF003	0.056942	0.271796	0.209503	9.05986
		AeAP2/ERF004	AcAP2/ERF161	0.191481	0.964821	0.198462	32.1607
		AeAP2/ERF005	AcAP2/ERF171	0.11975	0.318973	0.375422	10.6324
		AeAP2/ERF005	AcAP2/ERF176	0.402562	1.64295	0.245024	54.7651
		AeAP2/ERF006	AcAP2/ERF036	0.183785	0.934942	0.196573	31.1647
		AeAP2/ERF008	AcAP2/ERF034	0.0817103	0.267571	0.305378	8.91903
		AeAP2/ERF008	AcAP2/ERF141	0.0717274	0.125361	0.572168	4.17869
		AeAP2/ERF009	AcAP2/ERF031	0.19464	0.426412	0.456459	14.2137
		AeAP2/ERF009	AcAP2/ERF139	0.065718	0.0768488	0.855159	2.56163
		AeAP2/ERF009	AcAP2/ERF145	0.251452	0.733218	0.342942	24.4406
		AeAP2/ERF010	AcAP2/ERF030	0.105069	0.256689	0.409326	8.55629
		AeAP2/ERF010	AcAP2/ERF137	0.0088796	0.035615	0.249322	1.18717
		AeAP2/ERF011	AcAP2/ERF029	0.0970625	0.354548	0.273764	11.8183
		AeAP2/ERF011	AcAP2/ERF138	0.0140446	0.0903705	0.155412	3.01235
		AeAP2/ERF012	AcAP2/ERF113	0.473935	2.00995	0.235794	66.9984
		AeAP2/ERF013	AcAP2/ERF136	0.00703405	0.116614	0.0603192	3.88712
		AeAP2/ERF014	AcAP2/ERF033	0.330621	0.393064	0.841139	13.1021
		AeAP2/ERF015	AcAP2/ERF027	0.386917	1.14962	0.33656	38.3207
		AeAP2/ERF015	AcAP2/ERF032	0.128636	0.236108	0.544818	7.87027
		AeAP2/ERF015	AcAP2/ERF140	0.105931	0.260533	0.406593	8.68442
		AeAP2/ERF016	AcAP2/ERF031	0.204666	0.326244	0.627341	10.8748
		AeAP2/ERF016	AcAP2/ERF139	0.258004	0.442298	0.583326	14.7433
		AeAP2/ERF016	AcAP2/ERF145	0.44759	0.983559	0.455072	32.7853
		AeAP2/ERF017	AcAP2/ERF030	0.0303543	0.0391734	0.774871	1.30578
		AeAP2/ERF017	AcAP2/ERF137	0.0771872	0.187318	0.412064	6.24394
		AeAP2/ERF018	AcAP2/ERF029	0.151361	0.290313	0.52137	9.67711
		AeAP2/ERF018	AcAP2/ERF138	0.152195	0.4641	0.327936	15.47
		AeAP2/ERF019	AcAP2/ERF028	0.0380782	0.132678	0.286996	4.42261
		AeAP2/ERF020	AcAP2/ERF026	0.334062	0.485008	0.688776	16.1669
		AeAP2/ERF021	AcAP2/ERF078	0.159496	0.857557	0.185989	28.5852
		AeAP2/ERF022	AcAP2/ERF174	0.139099	0.347029	0.400827	11.5676
		AeAP2/ERF023	AcAP2/ERF053	0.181234	0.69599	0.260397	23.1997
		AeAP2/ERF023	AcAP2/ERF175	0.0772685	0.27225	0.283814	9.07502
		AeAP2/ERF023	AcAP2/ERF185	0.00861872	0.105352	0.0818087	3.51174
		AeAP2/ERF024	AcAP2/ERF176	0.0201862	0.233813	0.0863351	7.79376
		AeAP2/ERF024	AcAP2/ERF186	0.00708137	0.0589743	0.120076	1.96581
		AeAP2/ERF025	AcAP2/ERF177	0.148845	0.367704	0.404798	12.2568
		AeAP2/ERF027	AcAP2/ERF178	0.0938614	0.309032	0.303727	10.3011
		AeAP2/ERF028	AcAP2/ERF178	0.1088	0.453009	0.240172	15.1003
		AeAP2/ERF029	AcAP2/ERF075	0.0674573	0.0500711	1.34723	1.66904
		AeAP2/ERF029	AcAP2/ERF107	0.134931	0.292374	0.4615	9.7458
		AeAP2/ERF030	AcAP2/ERF077	0.0117147	0.0382096	0.30659	1.27365
		AeAP2/ERF031	AcAP2/ERF078	0.0170723	0.0804553	0.212196	2.68184
		AeAP2/ERF032	AcAP2/ERF036	0.268652	0.647356	0.414999	21.5785
		AeAP2/ERF032	AcAP2/ERF080	0.22269	0.556831	0.399923	18.561
		AeAP2/ERF035	AcAP2/ERF071	0.380084	1.2173	0.312235	40.5768
		AeAP2/ERF035	AcAP2/ERF099	0.328343	1.19661	0.274395	39.887
		AeAP2/ERF036	AcAP2/ERF081	0.363323	1.04688	0.347053	34.896
		AeAP2/ERF036	AcAP2/ERF109	0.0944607	0.207043	0.456237	6.90144
		AeAP2/ERF037	AcAP2/ERF161	0.107875	0.406237	0.265547	13.5412
		AeAP2/ERF038	AcAP2/ERF108	0.124379	0.245116	0.50743	8.17055
		AeAP2/ERF039	AcAP2/ERF075	0.222271	0.394699	0.563142	13.1566
		AeAP2/ERF039	AcAP2/ERF107	0.0689904	0.10239	0.6738	3.413
		AeAP2/ERF041	AcAP2/ERF106	0.0212925	0.0147244	1.44607	0.490813
		AeAP2/ERF042	AcAP2/ERF008	0.0851943	0.156258	0.545216	5.2086
		AeAP2/ERF042	AcAP2/ERF052	0.127894	0.326922	0.391207	10.8974
		AeAP2/ERF043	AcAP2/ERF007	0.020016	0.0427669	0.468026	1.42556
		AeAP2/ERF043	AcAP2/ERF129	0.12871	0.303667	0.423853	10.1222
		AeAP2/ERF044	AcAP2/ERF006	0.0436161	0.114016	0.382545	3.80052
		AeAP2/ERF044	AcAP2/ERF130	0.0485331	0.184336	0.263285	6.14455
		AeAP2/ERF045	AcAP2/ERF005	0.0479536	0.0920125	0.521164	3.06708
		AeAP2/ERF045	AcAP2/ERF062	0.144555	0.230254	0.627806	7.67513
		AeAP2/ERF046	AcAP2/ERF004	0.00643505	0.0452626	0.142171	1.50875
		AeAP2/ERF046	AcAP2/ERF061	0.0769732	0.160461	0.479702	5.34869
		AeAP2/ERF047	AcAP2/ERF007	0.0245375	0.0354676	0.691829	1.18225
		AeAP2/ERF048	AcAP2/ERF122	0.325537	0.811056	0.401374	27.0352
		AeAP2/ERF049	AcAP2/ERF172	0.231814	0.318476	0.727884	10.6159
		AeAP2/ERF050	AcAP2/ERF171	0.0253945	0.076408	0.332355	2.54693
		AeAP2/ERF050	AcAP2/ERF176	0.308977	1.40878	0.219322	46.9593
		AeAP2/ERF051	AcAP2/ERF036	0.172488	0.845673	0.203965	28.1891
		AeAP2/ERF051	AcAP2/ERF080	0.193873	0.642379	0.301804	21.4126
		AeAP2/ERF051	AcAP2/ERF170	0.0177539	0.0419568	0.423146	1.39856
		AeAP2/ERF052	AcAP2/ERF168	0.0367538	0.0999558	0.3677	3.33186
		AeAP2/ERF055	AcAP2/ERF081	0.353592	1.12389	0.314614	37.463
		AeAP2/ERF055	AcAP2/ERF109	0.269088	0.483692	0.55632	16.1231
		AeAP2/ERF056	AcAP2/ERF054	0.0713372	0.116952	0.609968	3.89841
		AeAP2/ERF056	AcAP2/ERF178	0.34405	0.946592	0.363462	31.5531
		AeAP2/ERF056	AcAP2/ERF180	0.0764737	0.259451	0.294752	8.64836
		AeAP2/ERF057	AcAP2/ERF174	0.183037	1.6786	0.109042	55.9533
		AeAP2/ERF058	AcAP2/ERF054	0.153155	0.365857	0.418619	12.1952
		AeAP2/ERF058	AcAP2/ERF180	0.0112303	0.0443616	0.253154	1.47872
		AeAP2/ERF059	AcAP2/ERF055	0.300785	2.11159	0.142445	70.3864
		AeAP2/ERF059	AcAP2/ERF181	0.0124639	0.00794709	1.56836	0.264903
		AeAP2/ERF060	AcAP2/ERF184	0.442932	0.497595	0.890145	16.5865
		AeAP2/ERF061	AcAP2/ERF012	0.145706	0.525926	0.277047	17.5309
		AeAP2/ERF063	AcAP2/ERF042	0.0507593	0.104063	0.487776	3.46876
		AeAP2/ERF063	AcAP2/ERF123	0.107022	0.350401	0.305427	11.68
		AeAP2/ERF064	AcAP2/ERF122	0.203236	0.422656	0.480856	14.0885
		AeAP2/ERF065	AcAP2/ERF041	0.00315127	0.0351764	0.0895846	1.17255
		AeAP2/ERF065	AcAP2/ERF121	0.0169514	0.135494	0.125108	4.51647
		AeAP2/ERF066	AcAP2/ERF040	0.0414932	0.108821	0.381299	3.62735
		AeAP2/ERF066	AcAP2/ERF120	0.0653112	0.262819	0.248502	8.76065
		AeAP2/ERF066	AcAP2/ERF129	0.215151	1.09314	0.19682	36.4379
		AeAP2/ERF068	AcAP2/ERF037	0.155476	1.1282	0.137809	37.6067
		AeAP2/ERF068	AcAP2/ERF096	0.224174	1.49501	0.149948	49.8337
		AeAP2/ERF068	AcAP2/ERF098	0.0204791	0.101851	0.201069	3.39504
		AeAP2/ERF069	AcAP2/ERF071	0.20301	0.443371	0.457879	14.779
		AeAP2/ERF069	AcAP2/ERF082	0.425508	1.2669	0.335866	42.23
		AeAP2/ERF069	AcAP2/ERF099	0.0519749	0.122909	0.422874	4.09696
		AeAP2/ERF070	AcAP2/ERF070	0.0580595	0.207057	0.280403	6.90191
		AeAP2/ERF072	AcAP2/ERF101	0.0709217	0.33159	0.213884	11.053
		AeAP2/ERF074	AcAP2/ERF068	0.0804578	0.289443	0.277975	9.6481
		AeAP2/ERF074	AcAP2/ERF101	0.0395303	0.0982296	0.402428	3.27432
		AeAP2/ERF075	AcAP2/ERF102	0.0424843	0.074289	0.571879	2.4763
		AeAP2/ERF075	AcAP2/ERF164	0.161453	0.602002	0.268194	20.0667
		AeAP2/ERF076	AcAP2/ERF151	0.0405424	0.091845	0.441422	3.0615
		AeAP2/ERF077	AcAP2/ERF090	0.209635	1.32183	0.158595	44.0609
		AeAP2/ERF077	AcAP2/ERF152	0.0721741	0.169634	0.42547	5.65446
		AeAP2/ERF078	AcAP2/ERF153	0.0181118	0.061758	0.293271	2.0586
		AeAP2/ERF079	AcAP2/ERF093	0.27051	0.732525	0.369284	24.4175
		AeAP2/ERF080	AcAP2/ERF131	0.3603	1.49334	0.241271	49.7781
		AeAP2/ERF080	AcAP2/ERF154	0.0455703	0.111032	0.410424	3.70108
		AeAP2/ERF081	AcAP2/ERF050	0.170911	0.48944	0.349196	16.3147
		AeAP2/ERF081	AcAP2/ERF155	0.276523	0.44393	0.622898	14.7977
		AeAP2/ERF083	AcAP2/ERF051	0.0947069	0.266024	0.356009	8.86747
		AeAP2/ERF083	AcAP2/ERF156	0.0224621	0.053865	0.417008	1.7955
		AeAP2/ERF084	AcAP2/ERF157	0.0909369	0.196157	0.463593	6.53857
		AeAP2/ERF085	AcAP2/ERF158	0.258168	0.489719	0.527176	16.324
		AeAP2/ERF086	AcAP2/ERF142	0.0701978	0.270669	0.25935	9.02228
		AeAP2/ERF086	AcAP2/ERF160	0.0113192	0.0168625	0.671263	0.562085
		AeAP2/ERF088	AcAP2/ERF134	0.0160622	0.103445	0.155273	3.44817
		AeAP2/ERF088	AcAP2/ERF167	0.0566501	0.212235	0.266922	7.07448
		AeAP2/ERF089	AcAP2/ERF133	0.0535648	0.148973	0.359561	4.96576
		AeAP2/ERF089	AcAP2/ERF166	0.124411	0.3082	0.40367	10.2733
		AeAP2/ERF090	AcAP2/ERF142	0.323535	0.645063	0.501556	21.5021
		AeAP2/ERF090	AcAP2/ERF160	0.258786	0.798154	0.324231	26.6051
		AeAP2/ERF091	AcAP2/ERF092	0.0698517	0.140913	0.495707	4.69711
		AeAP2/ERF091	AcAP2/ERF132	0.021551	0.0504392	0.427267	1.68131
		AeAP2/ERF092	AcAP2/ERF131	0.0252496	0.101255	0.249366	3.37518
		AeAP2/ERF092	AcAP2/ERF154	0.273057	1.26091	0.216555	42.0304
		AeAP2/ERF093	AcAP2/ERF007	0.113848	0.377352	0.301702	12.5784
		AeAP2/ERF093	AcAP2/ERF129	0.0648684	0.0832744	0.778972	2.77581
		AeAP2/ERF094	AcAP2/ERF012	0.119917	0.601086	0.1995	20.0362
		AeAP2/ERF096	AcAP2/ERF014	0.205634	1.27628	0.16112	42.5426
		AeAP2/ERF096	AcAP2/ERF184	0.0636951	0.263769	0.241481	8.79231
		AeAP2/ERF097	AcAP2/ERF088	0.0310049	0.119259	0.25998	3.9753
		AeAP2/ERF097	AcAP2/ERF182	0.250573	1.39444	0.179695	46.4813
		AeAP2/ERF098	AcAP2/ERF010	0.145289	0.231642	0.627211	7.72141
		AeAP2/ERF098	AcAP2/ERF063	0.182698	0.903225	0.202273	30.1075
		AeAP2/ERF098	AcAP2/ERF087	0.152437	0.460201	0.33124	15.34
		AeAP2/ERF100	AcAP2/ERF124	0.0188788	0.0637552	0.296114	2.12517
		AeAP2/ERF101	AcAP2/ERF132	0.246129	0.733594	0.335512	24.4531
		AeAP2/ERF101	AcAP2/ERF157	0.296671	0.44366	0.66869	14.7887
		AeAP2/ERF102	AcAP2/ERF050	0.38235	0.713761	0.535683	23.792
		AeAP2/ERF102	AcAP2/ERF155	0.234509	0.594556	0.394428	19.8185
		AeAP2/ERF103	AcAP2/ERF093	0.273984	0.690483	0.396801	23.0161
		AeAP2/ERF106	AcAP2/ERF081	0.21722	0.466552	0.465587	15.5517
		AeAP2/ERF106	AcAP2/ERF109	0.479986	1.19196	0.402685	39.7322
		AeAP2/ERF107	AcAP2/ERF021	0.173999	0.177657	0.979414	5.92189
		AeAP2/ERF107	AcAP2/ERF067	0.188966	0.388073	0.486933	12.9358
		AeAP2/ERF108	AcAP2/ERF011	0.278682	0.799367	0.348628	26.6456
		AeAP2/ERF108	AcAP2/ERF016	0.0581455	0.110229	0.527496	3.67431
		AeAP2/ERF108	AcAP2/ERF064	0.103904	0.197164	0.526991	6.57214
		AeAP2/ERF108	AcAP2/ERF086	0.293642	0.897548	0.32716	29.9183
		AeAP2/ERF109	AcAP2/ERF014	0.0188652	0.023153	0.814808	0.771765
		AeAP2/ERF109	AcAP2/ERF184	0.192108	1.13347	0.169487	37.7823
		AeAP2/ERF110	AcAP2/ERF013	0.016773	0.0425062	0.394602	1.41687
		AeAP2/ERF111	AcAP2/ERF012	0.0291326	0.0594777	0.489808	1.98259
		AeAP2/ERF112	AcAP2/ERF090	0.183216	0.910378	0.201253	30.3459
		AeAP2/ERF112	AcAP2/ERF118	0.403745	0.44084	0.915853	14.6947
		AeAP2/ERF112	AcAP2/ERF152	0.047055	0.295242	0.159378	9.8414
		AeAP2/ERF112	AcAP2/ERF182	0.209689	0.964556	0.217394	32.1519
		AeAP2/ERF113	AcAP2/ERF151	0.0908317	0.20994	0.432655	6.998
		AeAP2/ERF114	AcAP2/ERF091	0.294675	0.91375	0.32249	30.4583
		AeAP2/ERF114	AcAP2/ERF095	0.0994323	0.255062	0.389836	8.50206
		AeAP2/ERF114	AcAP2/ERF119	0.0160649	0.055353	0.290226	1.8451
		AeAP2/ERF115	AcAP2/ERF040	0.0869198	0.30538	0.284629	10.1793
		AeAP2/ERF115	AcAP2/ERF120	0.0188578	0.0567311	0.332407	1.89104
		AeAP2/ERF116	AcAP2/ERF041	0.09866	0.266756	0.369851	8.89186
		AeAP2/ERF116	AcAP2/ERF121	0.0693318	0.140738	0.49263	4.69127
		AeAP2/ERF117	AcAP2/ERF174	0.0315406	0.0365926	0.86194	1.21975
		AeAP2/ERF118	AcAP2/ERF053	0.192764	0.630749	0.305611	21.025
		AeAP2/ERF118	AcAP2/ERF175	0.00782276	0.0122954	0.636237	0.409845
		AeAP2/ERF118	AcAP2/ERF185	0.0466524	0.126264	0.369482	4.20881
		AeAP2/ERF119	AcAP2/ERF176	0.0538363	0.132251	0.407078	4.40835
		AeAP2/ERF119	AcAP2/ERF186	0.0734949	0.279616	0.262842	9.32053
		AeAP2/ERF120	AcAP2/ERF178	0.0974613	0.175862	0.554192	5.86207
		AeAP2/ERF120	AcAP2/ERF180	0.335571	0.838823	0.40005	27.9608
		AeAP2/ERF121	AcAP2/ERF110	0.0748418	0.129747	0.57683	4.32489
		AeAP2/ERF123	AcAP2/ERF111	0.0149692	0.0418102	0.358027	1.39367
		AeAP2/ERF123	AcAP2/ERF147	0.0446614	0.198325	0.225193	6.61082
		AeAP2/ERF124	AcAP2/ERF112	0.0505726	0.0537543	0.94081	1.79181
		AeAP2/ERF127	AcAP2/ERF134	0.22977	0.645271	0.356083	21.509
		AeAP2/ERF127	AcAP2/ERF167	0.208746	0.630323	0.331174	21.0108
		AeAP2/ERF129	AcAP2/ERF021	0.220467	0.408996	0.539046	13.6332
		AeAP2/ERF129	AcAP2/ERF067	0.0732423	0.112712	0.64982	3.75706
		AeAP2/ERF129	AcAP2/ERF165	0.339827	1.56872	0.216627	52.2905
		AeAP2/ERF130	AcAP2/ERF011	0.351239	0.950381	0.369578	31.6794
		AeAP2/ERF130	AcAP2/ERF016	0.111474	0.216793	0.514197	7.22644
		AeAP2/ERF130	AcAP2/ERF064	0.026456	0.057838	0.457416	1.92793
		AeAP2/ERF131	AcAP2/ERF010	0.190269	0.89412	0.2128	29.804
		AeAP2/ERF131	AcAP2/ERF015	0.145108	0.306183	0.473926	10.2061
		AeAP2/ERF131	AcAP2/ERF063	0.0284024	0.0620139	0.458001	2.06713
		AeAP2/ERF131	AcAP2/ERF087	0.169212	0.874534	0.193488	29.1511
		AeAP2/ERF132	AcAP2/ERF110	0.105419	0.276734	0.380938	9.22447
		AeAP2/ERF132	AcAP2/ERF150	0.0138545	0.0444849	0.311443	1.48283
		AeAP2/ERF133	AcAP2/ERF022	0.0739591	0.166411	0.444438	5.54702
		AeAP2/ERF134	AcAP2/ERF113	0.25838	1.37618	0.187752	45.8725
		AeAP2/ERF134	AcAP2/ERF136	0.229413	2.00197	0.114593	66.7325
		AeAP2/ERF135	AcAP2/ERF114	0.22694	0.852867	0.266091	28.4289
		AeAP2/ERF136	AcAP2/ERF023	0.0570831	0.290589	0.196439	9.68629
		AeAP2/ERF136	AcAP2/ERF148	0.0549457	0.17683	0.310726	5.89434
		AeAP2/ERF139	AcAP2/ERF025	0.052918	0.153952	0.34373	5.13174
		AeAP2/ERF139	AcAP2/ERF146	0.0089174	0.0373372	0.238834	1.24457
		AeAP2/ERF141	AcAP2/ERF072	0.415133	1.16285	0.356996	38.7617
		AeAP2/ERF141	AcAP2/ERF097	0.125981	0.182674	0.689647	6.08913
		AeAP2/ERF142	AcAP2/ERF091	0.309025	1.37588	0.224601	45.8628
		AeAP2/ERF142	AcAP2/ERF095	0.133479	0.260165	0.513056	8.67217
		AeAP2/ERF142	AcAP2/ERF119	0.0770896	0.305956	0.251963	10.1985
		AeAP2/ERF143	AcAP2/ERF090	0.00783979	0.0420278	0.186538	1.40093
		AeAP2/ERF143	AcAP2/ERF118	0.503769	1.57152	0.320562	52.3839
		AeAP2/ERF143	AcAP2/ERF152	0.210494	0.94337	0.22313	31.4457
		AeAP2/ERF143	AcAP2/ERF182	0.0216475	0.140487	0.154089	4.68291
		AeAP2/ERF147	AcAP2/ERF009	0.149466	0.378736	0.394645	12.6245
		AeAP2/ERF147	AcAP2/ERF089	0.0334421	0.0799235	0.418426	2.66412
		AeAP2/ERF148	AcAP2/ERF088	0.00556847	0.0276529	0.20137	0.921763
		AeAP2/ERF149	AcAP2/ERF010	0.0704078	0.366787	0.191958	12.2262
		AeAP2/ERF149	AcAP2/ERF063	0.12678	0.782747	0.161968	26.0916
		AeAP2/ERF149	AcAP2/ERF087	0.0178846	0.0848294	0.21083	2.82765
		AeAP2/ERF150	AcAP2/ERF085	0.00634756	0.0264811	0.239701	0.882704
		AeAP2/ERF150	AcAP2/ERF164	0.0463884	0.1038	0.446901	3.46001
		AeAP2/ERF152	AcAP2/ERF024	0.195506	1.01182	0.193223	33.7273
		AeAP2/ERF152	AcAP2/ERF079	0.0647691	0.199596	0.324501	6.6532
		AeAP2/ERF152	AcAP2/ERF135	0.210586	1.10074	0.191313	36.6913
		AeAP2/ERF153	AcAP2/ERF134	0.0673679	0.212856	0.316495	7.09519
		AeAP2/ERF153	AcAP2/ERF167	0.0139911	0.0702641	0.199121	2.34214
		AeAP2/ERF154	AcAP2/ERF133	0.0321301	0.127022	0.25295	4.23406
		AeAP2/ERF154	AcAP2/ERF166	0.00802791	0.0162315	0.494589	0.541049
		AeAP2/ERF155	AcAP2/ERF084	0.0322589	0.174699	0.184655	5.82329
		AeAP2/ERF156	AcAP2/ERF070	0.0441561	0.0962086	0.458962	3.20695
		AeAP2/ERF156	AcAP2/ERF100	0.0611058	0.203353	0.300492	6.77842
		AeAP2/ERF157	AcAP2/ERF073	0.133677	0.19543	0.684016	6.51434
