# Supplementary material for: Genome-wide identification and characterization of AP2/ERF gene superfamily during flower development in Actinidia eriantha
Source: BMC Genomics. 2022 Sep 13;23:650. doi: 10.1186/s12864-022-08871-4 (PMC9469511; doi:10.1186/s12864-022-08871-4)
Supplement: Supplementary file 10 — Additional file 10: Table S8. Summary of the raw sequencing data and mapping rate of A. eriantha. [file 12864_2022_8871_MOESM10_ESM.xlsx]

## Sheet: Sheet1
Table S8. Summary of the raw sequencing data and mapping rate of A. eriantha.
Sample	Raw reads	Clean reads	Q20	Q30	Mapping rate
Stage 1_1	25920000	24013195	0.974	0.9316	0.8517
Stage 1_2	25280000	24117686	0.9732	0.9296	0.8479
Stage 1_3	25920000	24012162	0.9739	0.9309	0.8449
Stage 2_1	25760000	24030384	0.9736	0.9304	0.8495
Stage 2_2	25920000	24048619	0.9737	0.931	0.8511
Stage 2_3	25760000	24109208	0.973	0.9291	0.8494
Stage 3_1	25760000	24132733	0.9728	0.9291	0.8466
Stage 3_2	25760000	24097712	0.9749	0.9342	0.8546
Stage 3_3	26080000	24147335	0.973	0.9292	0.8465
