# Supplementary material for: Genome-wide identification and characterization of AP2/ERF gene superfamily during flower development in Actinidia eriantha
Source: BMC Genomics. 2022 Sep 13;23:650. doi: 10.1186/s12864-022-08871-4 (PMC9469511; doi:10.1186/s12864-022-08871-4)
Supplement: Supplementary file 11 — Additional file 11: Table S9. The TPM values of different flower developments in RNA-seq of A. eriantha. [file 12864_2022_8871_MOESM11_ESM.xlsx]

## Sheet: Sheet1
Table S9. The TPM values of three stages in RNA-seq in A. eriantha
Gene ID	Stage 1-1	Stage 1-2	Stage 1-3	Stage 2-1	Stage 2-2	Stage 2-3	Stage 3-1	Stage 3-2	Stage 3-3
AeAP2/ERF001	0.38005	0.707113	1.86067	0.645765	1.04501	1.1952	1.40744	2.4008	1.37833
AeAP2/ERF002	13.5966	9.21199	12.3272	8.15391	8.65007	11.1281	8.20215	8.34741	6.54501
AeAP2/ERF003	0.336551	0.63612	0.162736	0.254157	0.164515	0.299347	0.553932	0.657318	0.542475
AeAP2/ERF004	12.9989	8.66349	7.80999	5.71412	9.17571	8.20925	3.97933	3.19721	2.38152
AeAP2/ERF005	1.60912	2.7636	1.616	0.0934752	0.0907594	0.0943675	0.235071	0.226642	0.506459
AeAP2/ERF006	18.609	22.7922	21.8117	15.1213	15.3369	16.2871	13.2316	10.7401	11.2413
AeAP2/ERF007	28.5928	13.8862	24.9632	3.99866	5.04723	7.66998	6.43571	7.36839	6.69652
AeAP2/ERF008	6.82596	6.79406	11.5347	14.971	17.7308	13.2869	19.3623	16.7534	12.155
AeAP2/ERF009	1.28921	2.54553	2.20411	1.25175	1.01282	0.842469	3.98734	4.45138	3.90487
AeAP2/ERF010	5.35167	5.68984	5.94249	7.24967	5.64337	8.70694	15.591	27.0939	19.3319
AeAP2/ERF011	0.172311	0	0.187468	0	0	0	0	0	0
AeAP2/ERF012	0	0	0	0	0	0	0	0	0
AeAP2/ERF013	0.409933	3.05085	0	0	0.450869	0.468793	6.53951	12.6101	7.7766
AeAP2/ERF014	1.77578	0.235999	2.65648	0	0.976555	1.77691	6.57623	1.9509	7.43102
AeAP2/ERF015	31.0547	38.9253	26.4957	20.5513	24.4484	28.411	56.4314	31.9625	65.843
AeAP2/ERF016	0.473248	0.464448	0.475272	0.164948	0.120117	0.166523	0.207405	0.239963	0.406231
AeAP2/ERF017	0.957081	0.407023	0.902437	1.08416	0.701771	1.24044	2.47196	2.38333	2.99044
AeAP2/ERF018	0.700321	0	0.761926	0	0	0.200219	0	0	0.195373
AeAP2/ERF019	0.14791	0.157256	0.160921	0	0	0.169148	3.53933	0.324993	3.30107
AeAP2/ERF020	6.96343	7.51461	5.24404	1.17254	1.69046	2.06854	2.64488	2.89466	3.62859
AeAP2/ERF021	0	0	0.103629	0	0	0	0	0	0
AeAP2/ERF022	0	0	0	0	0	0	0	0	0
AeAP2/ERF023	73.4599	60.3197	98.1185	485.907	480.807	410.288	656.193	618.975	828.162
AeAP2/ERF024	2.43933	5.30482	2.89517	1.29787	1.74797	1.56386	4.3799	5.03495	4.00061
AeAP2/ERF025	871.194	1081.64	971.487	629.147	624.172	704.316	731.975	717.912	759.901
AeAP2/ERF026	1.57702	2.09426	2.51211	1.67181	1.93086	1.99401	2.01397	1.57564	1.50082
AeAP2/ERF027	5.64277	5.17955	10.8674	20.2082	18.5417	20.2007	33.9062	46.9757	33.5569
AeAP2/ERF028	5.56488	4.40299	10.1376	20.817	19.2158	17.8584	31.9018	43.5067	30.905
AeAP2/ERF029	0.137147	0.278371	0.149211	0.0564932	0.0685649	0.0570325	0.0710343	0.0821849	0.0695652
AeAP2/ERF030	9.22686	8.02629	10.7686	0.190035	0.553543	0.959247	0.573479	0.368611	0.187206
AeAP2/ERF031	0	0	0	0	0	0	0	0	0
AeAP2/ERF032	3.41623	5.64135	9.17326	14.9853	16.6284	17.0401	20.0433	16.2104	19.791
AeAP2/ERF033	12.1871	28.857	35.9406	70.1386	57.2498	63.6099	90.0867	76.9989	85.384
AeAP2/ERF034	2.88406	2.68302	3.47396	2.9753	3.68187	2.9448	10.6805	8.88309	10.0573
AeAP2/ERF035	0	0	0	0	0	0	0	0	0
AeAP2/ERF036	0.204966	0	0.222997	0	0.450869	0	1.40132	0	2.05851
AeAP2/ERF037	1.07193	0.678372	0.888553	0.231287	0.477205	0.321055	0.203573	0.420587	0.313284
AeAP2/ERF038	0.828777	2.05601	0.901682	0	0.607693	0	0.62958	0.607007	0.30828
AeAP2/ERF039	2.13048	3.11878	1.91022	0.375948	0.565201	0.808046	0.670951	0.458707	0.585393
AeAP2/ERF040	76.2475	41.0957	84.1069	55.7813	50.0841	53.2862	39.2176	46.5372	56.1326
AeAP2/ERF041	0	0	0	0.056378	0.05474	0	0.510404	0.328069	0.222154
AeAP2/ERF042	129.565	130.997	83.2553	3.75526	3.03847	3.15926	2.83311	4.55255	3.69935
AeAP2/ERF043	0	0	0	0	0	0	0	0	0
AeAP2/ERF044	2.40028	5.10389	4.38045	1.75417	2.46965	2.30219	3.35265	3.40257	3.54251
AeAP2/ERF045	1.56706	3.95695	2.9836	5.21444	5.817	4.48018	6.24971	5.59522	6.01115
AeAP2/ERF046	10.0867	14.675	14.8727	13.3804	10.6561	10.7761	22.3822	24.0584	23.4003
AeAP2/ERF047	0	0	0	0	0	0	0	0	0
AeAP2/ERF048	26.2136	19.1455	12.8958	3.87314	3.00849	5.73483	4.67527	3.50594	5.8504
AeAP2/ERF049	0	0	0.0501995	0	0	0	0.105152	0.202764	0.0514887
AeAP2/ERF050	0.468429	1.31298	0.694957	0.0482385	0	0.048699	0.291143	0.233921	0.380163
AeAP2/ERF051	13.7902	15.7279	14.5123	12.9514	13.6782	15.885	11.5424	10.8531	12.0311
AeAP2/ERF052	7.51106	6.54608	5.44786	0.520918	1.32066	1.43159	1.834	2.46993	1.99563
AeAP2/ERF053	1.12294	2.12388	1.74899	1.33898	1.18307	1.20307	1.33344	1.38951	1.34543
AeAP2/ERF054	0	0	0.298398	0	0	0	0	0	0
AeAP2/ERF055	0.18967	0	0	0	0.208611	0	0.216125	0.208376	0.846618
AeAP2/ERF056	0.903865	1.71603	1.5453	0.511937	0.7811	1.6243	4.41399	3.47551	4.25065
AeAP2/ERF057	0.719316	0.509846	1.30432	0	0.791148	0	1.09286	0.526836	0.80269
AeAP2/ERF058	1.47196	3.38034	4.80433	17.7411	17.2256	20.0651	36.8997	47.2847	39.6188
AeAP2/ERF059	1.999	0.910848	0.310692	0.323487	0.314089	0	0	1.25494	0
AeAP2/ERF060	0.237902	0	0	0	0	0.272061	0	0	0
AeAP2/ERF061	457.343	441.759	362.406	234.826	222.902	271.221	728.44	722.184	714.483
AeAP2/ERF062	16.2072	19.581	25.915	0.556335	2.43077	1.96576	2.23851	0.809343	0.822079
AeAP2/ERF063	0.851927	0.90576	1.27444	1.56819	3.74801	6.5762	3.39762	2.33986	10.3386
AeAP2/ERF064	14.0598	21.6175	15.2966	1.22512	1.18953	2.22627	6.90127	2.37637	2.89652
AeAP2/ERF065	4.64083	7.88297	7.43555	6.65341	6.44016	7.2352	7.47772	6.91087	6.16999
AeAP2/ERF066	0	0	0	0	0	0	0	0	0
AeAP2/ERF067	169.193	169.963	154.689	273.717	246.588	274.645	248.754	270.051	264.435
AeAP2/ERF068	0.100326	0.42666	0.218302	0.113646	0	0.114731	0.571593	0.661318	0.671725
AeAP2/ERF069	2.33888	0.994669	1.69642	0.176628	0.685985	1.06988	0.888365	0.171303	0.347996
AeAP2/ERF070	0.395577	1.47201	0.86075	0.672148	0.21754	0.904753	1.57763	1.52106	1.32428
AeAP2/ERF071	0	0	0	0	0	0	0	0	0.41404
AeAP2/ERF072	3.74795	3.73574	5.86163	3.71488	1.54584	3.48246	29.3611	47.6095	25.8784
AeAP2/ERF073	0	0	0	0	0	0	0	0	0.41404
AeAP2/ERF074	4.21645	5.97718	10.1941	2.38814	3.09168	6.16128	21.6204	24.7055	21.9575
AeAP2/ERF075	5.34429	8.50535	8.45077	10.2653	10.1496	9.60404	11.612	10.3569	12.4831
AeAP2/ERF076	14.6293	21.64	17.1273	17.4724	18.8886	16.9118	10.328	13.9757	5.8557
AeAP2/ERF077	0.186196	0	0	0.210918	0.20479	0	0.212166	0.613677	0.623334
AeAP2/ERF078	130.387	90.5046	154.735	692.152	659.789	704.532	945.586	656.557	733.325
AeAP2/ERF079	22.2388	27.1827	27.1578	5.82662	7.15487	5.36322	4.6544	4.65372	5.90869
AeAP2/ERF080	0	0.444804	0	0	0	0.478439	5.95899	1.14907	3.26802
AeAP2/ERF081	0.165217	0.125469	0.0256786	0	0	0.107965	1.21024	0.648251	0.605776
AeAP2/ERF082	0	0	0.0434062	0.0903877	0	0.182501	0.534169	0.241072	0.244865
AeAP2/ERF083	7.92787	5.45395	6.84947	1.84892	1.53875	1.86657	1.06278	1.02467	1.0408
AeAP2/ERF084	0	0	0.616764	0.428109	0.207836	0	0.215321	0.622803	0.210868
AeAP2/ERF085	0.196837	0.19025	0.253089	0.263512	0.275537	0.163709	0.244681	0.275226	0.299525
AeAP2/ERF086	3.82832	4.52248	5.78485	1.92739	2.33924	3.1619	3.39288	3.97221	3.56005
AeAP2/ERF087	0.169133	0.134866	0.230015	0.143692	0.139518	0.217596	0.144542	0.06968	0.212329
AeAP2/ERF088	163.16	138.487	129.617	57.5807	63.645	65.6562	100.587	99.7226	97.2402
AeAP2/ERF089	1.63863	2.30216	2.27622	1.67389	1.62526	1.60621	2.38398	1.68772	2.12243
AeAP2/ERF090	8.2678	10.2553	10.2444	3.12185	6.82008	12.3439	32.9733	27.2495	33.3165
AeAP2/ERF091	27.5633	22.8891	23.4225	12.1936	19.0146	21.2627	24.5314	23.1143	31.3041
AeAP2/ERF092	0	0	0	0	0	0.321162	1.28003	0.925602	2.19372
AeAP2/ERF093	0	0	0	0.0423077	0	0	0	0	0
AeAP2/ERF094	285.383	290.762	243.777	95.0985	109.283	111.501	164.864	181.777	185.171
AeAP2/ERF095	9.846	11.8081	6.77007	2.05221	1.55941	2.25195	3.05164	3.80759	3.34012
AeAP2/ERF096	114.968	130.41	130.708	46.4151	59.797	52.1657	35.6594	25.64	30.6307
AeAP2/ERF097	35.3262	17.0296	49.4148	38.5252	27.7528	33.3727	10.7509	11.5707	12.977
AeAP2/ERF098	3.33469	3.59913	4.21439	1.16376	1.46338	1.44451	1.51608	1.54499	1.18402
AeAP2/ERF099	41.7546	60.3855	44.299	66.6879	55.0521	110.032	211.886	232.211	210.687
AeAP2/ERF100	8.50052	15.3402	12.8259	15.6094	12.2772	17.6259	22.4565	28.5572	18.5972
AeAP2/ERF101	0.145649	0.309706	0.158462	0.164988	0	0	0	0	0
AeAP2/ERF102	0.67561	0.307844	1.05006	0.163996	0.106154	0.0551871	0.219955	0.106034	0.215405
AeAP2/ERF103	0.897029	1.27162	1.13859	0.846775	0.493304	0	0.681428	0.656996	1.001
AeAP2/ERF104	1.63973	1.58486	1.29743	0.844292	1.47557	0	0.849287	0.982604	0.998066
AeAP2/ERF105	0.154425	0.205229	0.16801	0	0	0.132449	0.0439909	0.169655	0.129243
AeAP2/ERF106	0.237531	0.25254	0.516852	0.538138	2.61251	6.79093	8.11982	8.3506	15.3736
AeAP2/ERF107	0	0	0	0	0	0	0	0	0.431904
AeAP2/ERF108	0.0717961	0.305331	0.234335	0	0	0.082105	0.24543	0	0.320471
AeAP2/ERF109	0.132489	0.211291	0.144144	0.07504	0.21858	0	0.679356	0.145555	0.591382
AeAP2/ERF110	0.250556	0.566077	0.681493	0.283824	0.0688944	0.286533	0.392566	0.240858	0.139799
AeAP2/ERF111	131.661	123.38	131.102	98.5238	105.881	103.353	105.274	98.9208	100.477
AeAP2/ERF112	2.3685	1.16223	0	0.412765	0	0.208353	0.207604	0.40032	0
AeAP2/ERF113	0.535607	1.22025	0.915707	0.260023	0.0841562	0	0.261562	0.168122	0
AeAP2/ERF114	9.99967	11.5175	6.34626	7.55157	5.27	6.90894	9.97007	10.2992	15.5757
AeAP2/ERF115	8.42804	11.4808	10.0291	11.6355	12.1665	10.5418	9.60354	4.05091	6.17198
AeAP2/ERF116	3.40659	5.5393	5.40677	6.12883	5.75241	6.32483	6.23359	5.34964	5.16548
AeAP2/ERF117	0	0	0	0	0	0	0	0.280626	0
AeAP2/ERF118	22.7405	25.5996	32.9879	116.677	105.931	93.3145	134.642	134.713	137.828
AeAP2/ERF119	1.17251	3.44647	1.05054	0.0781285	0.227576	0.118311	0.392954	0.454637	0.500274
AeAP2/ERF120	12.2568	8.46661	17.2045	34.9914	33.554	34.6935	38.0563	36.0069	38.5184
AeAP2/ERF121	69.6514	62.6984	65.2703	8.71716	16.2369	15.9844	45.2753	76.4341	50.2975
AeAP2/ERF122	0.953945	4.92623	2.66879	1.38935	1.64876	2.33768	2.63985	2.24576	2.12903
AeAP2/ERF123	0	0.0298309	0	0	0	0	0	0	0
AeAP2/ERF124	0	0	0	0	0.199433	0	0	0	0
AeAP2/ERF125	0	0	0.0473892	0	0	0	0.0496327	0	0
AeAP2/ERF126	0.73139	0	0.397864	0	0	0	0.416701	1.60704	0
AeAP2/ERF127	34.5908	31.3947	35.339	80.7564	77.9461	69.2258	115.122	79.7118	105.444
AeAP2/ERF128	1.48681	1.99313	2.28574	3.14875	3.16392	2.73526	7.73431	7.52802	9.34169
AeAP2/ERF129	0	0	0	0.221181	0	0	0	0	0
AeAP2/ERF130	0	0	0	0.0940349	0.182606	1.04426	1.32428	0.729598	0.555809
AeAP2/ERF131	0.0562608	0	0.0918149	0.0955961	0.216577	0	0.160269	0.123618	0.219737
AeAP2/ERF132	87.1746	93.3286	87.578	18.567	31.5149	32.6289	40.6741	55.3555	39.2909
AeAP2/ERF133	0	0	0	0	0	0	0	0	0
AeAP2/ERF134	1.81542	2.31616	0.790045	0	0	0	0	0	0
AeAP2/ERF135	0	0	0	0	0	0	0	0	0
AeAP2/ERF136	0	0.73032	0	0	0	0.261849	0.521814	2.76708	1.53307
AeAP2/ERF137	0.366574	0.194869	0.598231	0.622868	0.604772	0.628814	0.626553	0.201363	0.204532
AeAP2/ERF138	2.14028	1.4222	2.03749	0	0	0	0.304849	0.293919	0.298544
AeAP2/ERF139	0.607549	1.25788	1.00889	0.543328	0.562712	0.548515	1.09309	0.597206	0.606604
AeAP2/ERF140	0	0.174647	0	0	0	0	0.0623929	0.120312	0.0611024
AeAP2/ERF141	38.6063	39.4397	41.2719	25.4788	26.8616	24.7622	33.6626	37.5269	28.9393
AeAP2/ERF142	0.292761	0.31126	0.200209	0.0852767	0.091999	0.0956564	0.0857812	0.0918951	0.0653388
AeAP2/ERF143	1.00491	0.934857	0.409991	0.142292	0.138158	0.43095	2.71954	4.69205	3.22398
AeAP2/ERF144	99.5038	131.577	139.523	44.5968	60.8408	85.8658	102.782	110.959	135.135
AeAP2/ERF145	9.69621	8.43456	8.63113	7.65524	10.3413	8.73636	10.379	12.5893	11.148
AeAP2/ERF146	4.09882	4.95208	4.86479	15.9341	12.8072	16.8319	23.1402	16.9888	18.2956
AeAP2/ERF147	0	0	0	0	0	0	0	0	0
AeAP2/ERF148	27.666	26.3551	35.1564	14.7921	12.1715	15.6927	12.1055	9.96936	12.843
AeAP2/ERF149	13.433	13.2014	18.5188	2.48213	1.46697	4.24901	0.68753	1.1862	0.708748
AeAP2/ERF150	2.52607	4.2759	5.02646	3.76509	4.31372	3.64899	3.48437	3.14035	3.15268
AeAP2/ERF151	5.77145	7.80964	8.37834	6.25016	6.7201	6.9679	6.36428	5.96874	6.40263
AeAP2/ERF152	0.640197	1.3613	1.25372	2.32063	1.68991	2.92848	0.875386	1.688	1.28592
AeAP2/ERF153	11.5733	12.5458	12.8382	11.0534	9.48436	12.716	10.3431	16.4542	13.4212
AeAP2/ERF154	2.54204	3.50617	3.18424	2.50599	2.38784	2.48277	3.00619	3.12484	3.34269
AeAP2/ERF155	0.0441502	0	0	0	0	0	0	0	0
AeAP2/ERF156	1.10905	2.35827	0.402205	0.418769	0.609903	1.2683	2.94872	2.843	1.2376
AeAP2/ERF157	0	0.268874	0	0	0	0.578412	0.288166	0.555668	0.564412
AeAP2/ERF158	0	0.0701562	0	0	0	0	0	0.0362471	0.0368175
