# Supplementary material for: Genome-wide identification and characterization of AP2/ERF gene superfamily during flower development in Actinidia eriantha
Source: BMC Genomics. 2022 Sep 13;23:650. doi: 10.1186/s12864-022-08871-4 (PMC9469511; doi:10.1186/s12864-022-08871-4)
Supplement: Supplementary file 12 — Additional file 12: Table S10. Primer sequences of AP2/ERF genes in A. eriantha for qRT-PCR. [file 12864_2022_8871_MOESM12_ESM.xlsx]

## Sheet: 数据
Table S10. The primer sequences for qRT-PCR in A. eriantha.
Gene ID	Direction of primers	primer sequences
Aeactin	F	TGAGAGATTCCGTTGCCCAGAAGT
	R	TTCCTTACTCATGCGGTCTGCGAT
AeAP2/ERF007	F	CACCGCTGTCTACTACCTCCG
	R	ACCGACCTCAATCGCCTTC
AeAP2/ERF015	F	CGGGTTGGACCTAAACTTCTC
	R	CTCTGTAATGCCTCTTCATCG
AeAP2/ERF023	F	GGAGAAGCGCAAGCAGAGG
	R	AGTAGGAGCCGAGCCAGAT
AeAP2/ERF033	F	AATGTTCAGGCAATCAATCAGA
	R	GGTTACGCAAATCACTTACTTCA
AeAP2/ERF042	F	GTGTCCGAAATCCGTGAGC
	R	GCGTCCCTTGAGGCAATAT
AeAP2/ERF058	F	GTCATCTTCCCAACCCAACA
	R	TGAATGCGAGTCCAAACCAG
AeAP2/ERF061	F	CGGCGATGACTTTGAGGC
	R	CCCAGACTTGGAGGCAGA
AeAP2/ERF078	F	AGATTTCCCTAACAAGCCCACT
	R	CAATGCCTCTGTCTCACTCCTC
AeAP2/ERF088	F	ACGCCGACGCTACAGACT
	R	CTTATTAGGCGACGGATTGA
AeAP2/ERF094	F	TATGGGTTCACAGATGCCTAC
	R	AGTTACTTCCTTGATCCGAGTT
AeAP2/ERF096	F	GTTTCTGAAATTCGCCACCC
	R	CCGCCTCGTCATAAGCAC
AeAP2/ERF097	F	ATGACATCCCAACAAGTTTCCA
	R	TCCCCACTTGACCTTCATTACC
AeAP2/ERF099	F	CGTCAAGGAGGCGCATTA
	R	GGAAGTTGGTCTTGGCTTTGTA
AeAP2/ERF118	F	AGTACGAGCCCGGAGAAGC
	R	AGTAGGAGCCGAGCCAGAT
AeAP2/ERF120	F	ACCACCCAACAACCTCCAC
	R	GCCTAACCATACCCTGACG
AeAP2/ERF121	F	CGGATCTCGGACTTGGAAT
	R	ATCGGAAGGTCGTCAAACAT
AeAP2/ERF127	F	GACGCAGATGCTACCGACTC
	R	GGCGAACGAAACCTCCTATC
AeAP2/ERF132	F	CCCCTTCTCCGATTTCTCC
	R	CGTCCCTTTGTTGATTTGCT
AeAP2/ERF148	F	CAGCACGAGCCTACGACGAG
	R	ACGTGGCATCTTTGCAGTTT
